# Supplementary material for: (2E)-N′-[(E)-2-Hy­droxy­benzyl­idene]-3-phenyl­prop-2-enohydrazide
Source: Acta Crystallogr Sect E Struct Rep Online. 2012 Jun 30;68(Pt 7):o2253–4. doi: 10.1107/S1600536812028516 (PMC3394040; doi:10.1107/S1600536812028516)
Supplement: Supplementary file 1 [file e-68-o2253-sup1.cif]

##############################################################################
#                                                                            #
# This CIF contains the data in a paper accepted for publication in          #
# Acta Crystallographica Section E. It conforms to the requirements of       #
# Notes for Authors for Acta Crystallographica Section E, and has been       #
# peer reviewed under the auspices of the IUCr Commission on Journals.       #
#                                                                            #
# Full details of the Crystallographic Information File format               #
# are given in the paper "The Crystallographic Information File (CIF):       #
# a New Standard Archive File for Crystallography" by S. R. Hall, F. H.      #
# Allen and I. D. Brown [Acta Cryst. (1991), A47, 655-685].                  #
#                                                                            #
# The current version of the core CIF dictionary is obtainable from          #
# ftp://ftp.iucr.org/pub/cif_core.dic.                                       #
#                                                                            #
# Software is freely available for graphical display of the structure(s)     #
# in this CIF. For information consult the CIF software page                 #
# http://www.iucr.org/resources/cif/software.                                #
#                                                                            #
# This file may be used for bona fide research purposes within the           #
# scientific community so long as proper attribution is given to the journal # 
# article from which it was obtained.                                        #
#                                                                            #
##############################################################################
data_global
_audit_creation_method     SHELXL-97
_journal_date_recd_electronic     2012-06-18
_journal_date_accepted     2012-06-23
_journal_name_full     'Acta Crystallographica, Section E'
_journal_year     2012
_journal_volume     68
_journal_issue      7
_journal_page_first     o2253
_journal_page_last     o2254
_journal_paper_category     QO
_journal_paper_doi     10.1107/S1600536812028516
_journal_coeditor_code     HB6860
_publ_contact_author_name     ' Edward RT Tiekink '
_publ_contact_author_address
;
Department of Chemistry, University of Malaya,
50603 Kuala Lumpur, Malaysia
;
_publ_contact_author_email
;
edward.tiekink@gmail.com
;
_publ_contact_author_fax     ' +60 3 7967 4193 '
_publ_contact_author_phone     ' +60 3 7967 4204 '
_publ_section_title
;\
(2<i>E</i>)-<i>N</i>'-[(<i>E</i>)-2-Hydroxybenzylidene]-3-phenylprop-2-\
enohydrazide
;
loop_
    _publ_author_name
    _publ_author_footnote
    _publ_author_address
    'Carvalho, Samir A.' .
;
FioCruz-Funda\,c\~ao Oswaldo Cruz,
Instituto de Tecnologia em F\'armacos-Farmanguinhos,
Rua Sizenando Nabuco, 100, Manguinhos, 21041-250 Rio de Janeiro, RJ, Brazil
Programa de P\'os-Gradua\,c\~ao em Qu\'imica, Instituto de Qu\'imica,
Universidade Federal do Rio de Janeiro, 21949-900 Rio de Janeiro, RJ, Brazil
;
    'Silva, Edson F. da' .
;
FioCruz-Funda\,c\~ao Oswaldo Cruz,
Instituto de Tecnologia em F\'armacos-Farmanguinhos,
Rua Sizenando Nabuco, 100, Manguinhos, 21041-250 Rio de Janeiro, RJ, Brazil
;
    'Fraga, Carlos A. M.' .
;
Laborat\'orio de Avalia\,c\~ao e S\'intese de Subst\^ancias Bioativas,
Faculdade de Farm\'acia, Universidade Federal do Rio de Janeiro, PO Box 68023,
21941-902 Rio de Janeiro, RJ, Brazil
Programa de P\'os-Gradua\,c\~ao em Qu\'imica, Instituto de Qu\'imica,
Universidade Federal do Rio de Janeiro, 21949-900 Rio de Janeiro, RJ, Brazil
;
    'Wardell, Solange M. S. V.' .
;
CHEMSOL, 1 Harcourt Road, Aberdeen AB15 5NY, Scotland
;
    'Wardell, James L.'
;
Additional correspondence author, e-mail: j.wardell@abdn.ac.uk.
;
;
Centro de Desenvolvimento Tecnol\'ogico em Sa\'ude (CDTS),
Funda\,c\~ao Oswaldo Cruz (FIOCRUZ), Casa Amarela,
Campus de Manguinhos, Av. Brasil 4365,
21040-900 Rio de Janeiro, RJ, Brazil
;
    'Tiekink, Edward R. T.' .
;
Department of Chemistry, University of Malaya,
50603 Kuala Lumpur, Malaysia
;
data_I
_audit_creation_method     SHELXL-97
_chemical_name_systematic
;
(2<i>E</i>)-<i>N</i>'-[(<i>E</i>)-2-Hydroxybenzylidene]-3-phenylprop-
2-enohydrazide
;
_chemical_name_common     ?
_chemical_formula_moiety     'C16 H14 N2 O2'
_chemical_formula_sum     'C16 H14 N2 O2'
_chemical_formula_iupac     'C16 H14 N2 O2'
_chemical_formula_weight     266.29
_chemical_melting_point     ?
_symmetry_cell_setting     orthorhombic
_symmetry_space_group_name_H-M     'P n a 21'
_symmetry_space_group_name_Hall     'P 2c -2n'
loop_
    _symmetry_equiv_pos_as_xyz
    'x, y, z'
    '-x, -y, z+1/2'
    '-x+1/2, y+1/2, z+1/2'
    'x+1/2, -y+1/2, z'
_cell_length_a     24.2707(17)
_cell_length_b     5.1322(2)
_cell_length_c     10.5192(4)
_cell_angle_alpha     90.00
_cell_angle_beta     90.00
_cell_angle_gamma     90.00
_cell_volume     1310.29(12)
_cell_formula_units_Z     4
_cell_measurement_reflns_used     5659
_cell_measurement_theta_min     3.4
_cell_measurement_theta_max     27.5
_cell_measurement_temperature     100(2)
_exptl_crystal_description     'Plate'
_exptl_crystal_colour     'Colourless'
_exptl_crystal_size_max     0.19
_exptl_crystal_size_mid     0.09
_exptl_crystal_size_min     0.03
_exptl_crystal_density_diffrn     1.350
_exptl_crystal_density_meas     ?
_exptl_crystal_density_method     'not measured'
_exptl_crystal_F_000     560
_exptl_absorpt_coefficient_mu     0.091
_exptl_absorpt_correction_type     multi-scan
_exptl_absorpt_process_details     '(CrystalClear; Rigaku, 2011)'
_exptl_absorpt_correction_T_min     0.878
_exptl_absorpt_correction_T_max     1.000
_exptl_special_details
;
;
_diffrn_ambient_temperature     100(2)
_diffrn_radiation_type     MoK\a
_diffrn_radiation_wavelength     0.71073
_diffrn_radiation_monochromator     'Confocal'
_diffrn_measurement_device_type
;
Rigaku Saturn724+
;
_diffrn_measurement_device
;
AFC12 (Right): Kappa 3 circle
;
_diffrn_measurement_method     'profile data from \w-scans'
_diffrn_detector_area_resol_mean     28.5714
_diffrn_reflns_number     5871
_diffrn_reflns_av_R_equivalents     0.0222
_diffrn_reflns_av_sigmaI/netI     0.0219
_diffrn_reflns_theta_min     3.36
_diffrn_reflns_theta_max     27.48
_diffrn_reflns_theta_full     27.48
_diffrn_measured_fraction_theta_max     0.992
_diffrn_measured_fraction_theta_full     0.992
_diffrn_reflns_limit_h_min     -30
_diffrn_reflns_limit_h_max     31
_diffrn_reflns_limit_k_min     -6
_diffrn_reflns_limit_k_max     6
_diffrn_reflns_limit_l_min     -13
_diffrn_reflns_limit_l_max     13
_refine_special_details
;
Refinement of <i>F</i>^2^ against ALL reflections. The weighted <i>R</i>-factor
<i>wR</i> and goodness of fit <i>S</i> are based on <i>F</i>^2^, conventional
<i>R</i>-factors <i>R</i> are based on <i>F</i>, with <i>F</i> set to zero for
negative <i>F</i>^2^. The threshold expression of <i>F</i>^2^ >
2\s(<i>F</i>^2^) is used only for calculating <i>R</i>-factors(gt) <i>etc</i>.
and is not relevant to the choice of reflections for refinement.
<i>R</i>-factors based on <i>F</i>^2^ are statistically about twice as large
as those based on <i>F</i>, and <i>R</i>- factors based on ALL data will be
even larger.
;
_reflns_number_total     1575
_reflns_number_gt     1504
_reflns_threshold_expression     I>2\s(I)
_refine_ls_structure_factor_coef     Fsqd
_refine_ls_matrix_type     full
_refine_ls_R_factor_all     0.0300
_refine_ls_R_factor_gt     0.0283
_refine_ls_wR_factor_gt     0.0735
_refine_ls_wR_factor_ref     0.0749
_refine_ls_goodness_of_fit_ref     0.928
_refine_ls_restrained_S_all     0.928
_refine_ls_number_reflns     1575
_refine_ls_number_parameters     181
_refine_ls_number_restraints     1
_refine_ls_hydrogen_treatment     mixed
_refine_ls_weighting_scheme     calc
_refine_ls_weighting_details
         'calc w=1/[\s^2^(Fo^2^)+(0.0497P)^2^+0.3579P] where P=(Fo^2^+2Fc^2^)/3'
_atom_sites_solution_hydrogens     geom
_atom_sites_solution_primary     direct
_atom_sites_solution_secondary     difmap
_refine_ls_shift/su_max     0.001
_refine_ls_shift/su_mean     0.000
_refine_diff_density_max     0.204
_refine_diff_density_min     -0.146
_refine_ls_extinction_method     none
_refine_ls_extinction_coef     ?
_refine_ls_abs_structure_details     nd
_refine_ls_abs_structure_Flack     ?
loop_
    _atom_type_symbol
    _atom_type_description
    _atom_type_scat_dispersion_real
    _atom_type_scat_dispersion_imag
    _atom_type_scat_source
    'C' 'C' 0.0033 0.0016
                         'International Tables Vol C Tables 4.2.6.8 and 6.1.1.4'
    'H' 'H' 0.0000 0.0000
                         'International Tables Vol C Tables 4.2.6.8 and 6.1.1.4'
    'N' 'N' 0.0061 0.0033
                         'International Tables Vol C Tables 4.2.6.8 and 6.1.1.4'
    'O' 'O' 0.0106 0.0060
                         'International Tables Vol C Tables 4.2.6.8 and 6.1.1.4'
_computing_data_collection     'CrystalClear (Rigaku, 2011)'
_computing_cell_refinement     'CrystalClear (Rigaku, 2011)'
_computing_data_reduction     'CrystalClear (Rigaku, 2011)'
_computing_structure_solution     'SHELXS97 (Sheldrick, 2008)'
_computing_structure_refinement     'SHELXL97 (Sheldrick, 2008)'
_computing_molecular_graphics
          'ORTEP-3 for Windows (Farrugia, 1997) and DIAMOND (Brandenburg, 2006)'
_computing_publication_material     'publCIF (Westrip, 2010)'
loop_
    _atom_site_type_symbol
    _atom_site_label
    _atom_site_fract_x
    _atom_site_fract_y
    _atom_site_fract_z
    _atom_site_U_iso_or_equiv
    _atom_site_adp_type
    _atom_site_calc_flag
    _atom_site_refinement_flags
    _atom_site_occupancy
    _atom_site_symmetry_multiplicity
    _atom_site_disorder_assembly
    _atom_site_disorder_group
    O O1 0.69975(5) 0.5777(2) -0.10431(12) 0.0192(3) Uani d D 1 1 . .
    H H1O 0.7247(7) 0.671(4) -0.071(2) 0.029 Uiso d D 1 1 . .
    O O2 0.81273(5) 1.1490(3) -0.06463(13) 0.0232(3) Uani d . 1 1 . .
    N N1 0.75962(6) 0.7782(3) 0.07685(14) 0.0150(3) Uani d . 1 1 . .
    N N2 0.79692(6) 0.9517(3) 0.12637(14) 0.0158(3) Uani d D 1 1 . .
    H H2N 0.7997(9) 0.959(4) 0.2096(10) 0.019 Uiso d D 1 1 . .
    C C1 0.67996(7) 0.4128(3) -0.01381(17) 0.0157(3) Uani d . 1 1 . .
    C C2 0.69722(7) 0.4288(3) 0.11420(17) 0.0140(3) Uani d . 1 1 . .
    C C3 0.67560(7) 0.2498(3) 0.20137(17) 0.0171(4) Uani d . 1 1 . .
    H H3 0.6869 0.2577 0.2877 0.021 Uiso calc R 1 1 . .
    C C4 0.63806(7) 0.0613(3) 0.16428(19) 0.0187(4) Uani d . 1 1 . .
    H H4 0.6241 -0.0602 0.2244 0.022 Uiso calc R 1 1 . .
    C C5 0.62097(7) 0.0517(3) 0.03833(19) 0.0201(4) Uani d . 1 1 . .
    H H5 0.5947 -0.0753 0.0128 0.024 Uiso calc R 1 1 . .
    C C6 0.64170(7) 0.2249(3) -0.05053(18) 0.0197(4) Uani d . 1 1 . .
    H H6 0.6298 0.2157 -0.1365 0.024 Uiso calc R 1 1 . .
    C C7 0.73698(7) 0.6215(3) 0.15666(17) 0.0150(3) Uani d . 1 1 . .
    H H7 0.7463 0.6319 0.2442 0.018 Uiso calc R 1 1 . .
    C C8 0.82227(7) 1.1293(3) 0.04921(17) 0.0156(3) Uani d . 1 1 . .
    C C9 0.86435(7) 1.2853(3) 0.11785(17) 0.0161(3) Uani d . 1 1 . .
    H H9 0.8711 1.2542 0.2055 0.019 Uiso calc R 1 1 . .
    C C10 0.89272(7) 1.4693(3) 0.05648(17) 0.0170(3) Uani d . 1 1 . .
    H H10 0.8815 1.5065 -0.0281 0.020 Uiso calc R 1 1 . .
    C C11 0.93932(7) 1.6197(3) 0.10555(17) 0.0159(3) Uani d . 1 1 . .
    C C12 0.96062(7) 1.8241(3) 0.03252(19) 0.0203(4) Uani d . 1 1 . .
    H H12 0.9442 1.8652 -0.0469 0.024 Uiso calc R 1 1 . .
    C C13 1.00558(8) 1.9677(4) 0.0748(2) 0.0226(4) Uani d . 1 1 . .
    H H13 1.0196 2.1061 0.0242 0.027 Uiso calc R 1 1 . .
    C C14 1.03004(7) 1.9097(4) 0.19034(19) 0.0225(4) Uani d . 1 1 . .
    H H14 1.0606 2.0087 0.2193 0.027 Uiso calc R 1 1 . .
    C C15 1.00967(7) 1.7064(4) 0.26359(18) 0.0210(4) Uani d . 1 1 . .
    H H15 1.0266 1.6658 0.3426 0.025 Uiso calc R 1 1 . .
    C C16 0.96482(7) 1.5624(3) 0.22228(18) 0.0177(3) Uani d . 1 1 . .
    H H16 0.9512 1.4238 0.2732 0.021 Uiso calc R 1 1 . .
loop_
    _atom_site_aniso_label
    _atom_site_aniso_U_11
    _atom_site_aniso_U_22
    _atom_site_aniso_U_33
    _atom_site_aniso_U_12
    _atom_site_aniso_U_13
    _atom_site_aniso_U_23
    O1 0.0245(6) 0.0213(6) 0.0118(6) -0.0067(5) -0.0012(5) -0.0003(5)
    O2 0.0293(7) 0.0274(7) 0.0130(6) -0.0075(5) -0.0028(6) -0.0001(6)
    N1 0.0147(6) 0.0154(6) 0.0149(6) -0.0003(5) -0.0009(5) -0.0031(6)
    N2 0.0175(7) 0.0183(7) 0.0115(7) -0.0035(5) -0.0015(6) -0.0028(6)
    C1 0.0148(7) 0.0167(7) 0.0154(8) 0.0021(6) 0.0008(6) -0.0019(7)
    C2 0.0136(7) 0.0144(7) 0.0141(8) 0.0011(6) 0.0011(6) -0.0023(7)
    C3 0.0170(8) 0.0190(8) 0.0154(9) 0.0017(6) 0.0011(7) -0.0009(7)
    C4 0.0189(8) 0.0156(8) 0.0215(9) -0.0003(6) 0.0054(7) 0.0021(7)
    C5 0.0175(8) 0.0179(8) 0.0248(9) -0.0029(6) 0.0001(7) -0.0049(7)
    C6 0.0189(8) 0.0225(8) 0.0177(8) -0.0014(7) -0.0032(7) -0.0041(8)
    C7 0.0150(7) 0.0182(8) 0.0118(7) 0.0005(6) -0.0007(6) -0.0029(7)
    C8 0.0159(7) 0.0166(8) 0.0143(8) 0.0010(6) 0.0009(6) -0.0013(7)
    C9 0.0167(7) 0.0174(8) 0.0141(7) 0.0008(6) -0.0010(6) -0.0024(7)
    C10 0.0175(8) 0.0176(8) 0.0158(8) 0.0015(6) -0.0009(7) -0.0018(7)
    C11 0.0148(7) 0.0148(7) 0.0180(8) 0.0017(6) 0.0028(7) -0.0019(7)
    C12 0.0212(8) 0.0180(8) 0.0217(9) 0.0004(6) 0.0004(7) 0.0039(7)
    C13 0.0207(9) 0.0160(8) 0.0312(10) -0.0016(6) 0.0038(8) 0.0015(8)
    C14 0.0175(8) 0.0189(8) 0.0311(11) -0.0004(7) 0.0009(7) -0.0060(8)
    C15 0.0178(8) 0.0230(9) 0.0223(9) 0.0025(7) -0.0015(7) -0.0046(8)
    C16 0.0173(7) 0.0174(8) 0.0182(8) 0.0010(6) 0.0030(7) -0.0001(7)
_geom_special_details
;
All s.u.'s (except the s.u. in the dihedral angle between two l.s. planes) are
estimated using the full covariance matrix. The cell s.u.'s are taken into
account individually in the estimation of s.u.'s in distances, angles and
torsion angles; correlations between s.u.'s in cell parameters are only used
when they are defined by crystal symmetry. An approximate (isotropic)
treatment of cell s.u.'s is used for estimating s.u.'s involving l.s. planes.
;
loop_
    _geom_bond_atom_site_label_1
    _geom_bond_atom_site_label_2
    _geom_bond_site_symmetry_2
    _geom_bond_distance
    _geom_bond_publ_flag
    O1 C1 . 1.361(2) ?
    O1 H1O . 0.848(10) ?
    O2 C8 . 1.224(2) ?
    N1 C7 . 1.286(2) ?
    N1 N2 . 1.3727(19) ?
    N2 C8 . 1.367(2) ?
    N2 H2N . 0.879(10) ?
    C1 C6 . 1.393(2) ?
    C1 C2 . 1.413(3) ?
    C2 C3 . 1.400(2) ?
    C2 C7 . 1.452(2) ?
    C3 C4 . 1.385(2) ?
    C3 H3 . 0.9500 ?
    C4 C5 . 1.389(3) ?
    C4 H4 . 0.9500 ?
    C5 C6 . 1.385(3) ?
    C5 H5 . 0.9500 ?
    C6 H6 . 0.9500 ?
    C7 H7 . 0.9500 ?
    C8 C9 . 1.485(2) ?
    C9 C10 . 1.335(2) ?
    C9 H9 . 0.9500 ?
    C10 C11 . 1.463(2) ?
    C10 H10 . 0.9500 ?
    C11 C12 . 1.399(2) ?
    C11 C16 . 1.406(2) ?
    C12 C13 . 1.390(3) ?
    C12 H12 . 0.9500 ?
    C13 C14 . 1.385(3) ?
    C13 H13 . 0.9500 ?
    C14 C15 . 1.388(3) ?
    C14 H14 . 0.9500 ?
    C15 C16 . 1.386(2) ?
    C15 H15 . 0.9500 ?
    C16 H16 . 0.9500 ?
loop_
    _geom_angle_atom_site_label_1
    _geom_angle_atom_site_label_2
    _geom_angle_atom_site_label_3
    _geom_angle_site_symmetry_1
    _geom_angle_site_symmetry_3
    _geom_angle
    _geom_angle_publ_flag
    C1 O1 H1O . . 108.1(18) ?
    C7 N1 N2 . . 116.09(15) ?
    C8 N2 N1 . . 120.28(15) ?
    C8 N2 H2N . . 122.0(15) ?
    N1 N2 H2N . . 117.1(15) ?
    O1 C1 C6 . . 118.13(17) ?
    O1 C1 C2 . . 121.73(15) ?
    C6 C1 C2 . . 120.14(17) ?
    C3 C2 C1 . . 118.36(15) ?
    C3 C2 C7 . . 119.64(16) ?
    C1 C2 C7 . . 121.99(16) ?
    C4 C3 C2 . . 121.36(17) ?
    C4 C3 H3 . . 119.3 ?
    C2 C3 H3 . . 119.3 ?
    C3 C4 C5 . . 119.33(17) ?
    C3 C4 H4 . . 120.3 ?
    C5 C4 H4 . . 120.3 ?
    C6 C5 C4 . . 120.84(17) ?
    C6 C5 H5 . . 119.6 ?
    C4 C5 H5 . . 119.6 ?
    C5 C6 C1 . . 119.96(17) ?
    C5 C6 H6 . . 120.0 ?
    C1 C6 H6 . . 120.0 ?
    N1 C7 C2 . . 120.60(16) ?
    N1 C7 H7 . . 119.7 ?
    C2 C7 H7 . . 119.7 ?
    O2 C8 N2 . . 123.43(16) ?
    O2 C8 C9 . . 124.15(16) ?
    N2 C8 C9 . . 112.36(15) ?
    C10 C9 C8 . . 120.06(16) ?
    C10 C9 H9 . . 120.0 ?
    C8 C9 H9 . . 120.0 ?
    C9 C10 C11 . . 126.95(16) ?
    C9 C10 H10 . . 116.5 ?
    C11 C10 H10 . . 116.5 ?
    C12 C11 C16 . . 118.26(16) ?
    C12 C11 C10 . . 119.17(16) ?
    C16 C11 C10 . . 122.55(16) ?
    C13 C12 C11 . . 120.80(18) ?
    C13 C12 H12 . . 119.6 ?
    C11 C12 H12 . . 119.6 ?
    C14 C13 C12 . . 120.23(18) ?
    C14 C13 H13 . . 119.9 ?
    C12 C13 H13 . . 119.9 ?
    C13 C14 C15 . . 119.73(17) ?
    C13 C14 H14 . . 120.1 ?
    C15 C14 H14 . . 120.1 ?
    C16 C15 C14 . . 120.44(17) ?
    C16 C15 H15 . . 119.8 ?
    C14 C15 H15 . . 119.8 ?
    C15 C16 C11 . . 120.54(17) ?
    C15 C16 H16 . . 119.7 ?
    C11 C16 H16 . . 119.7 ?
loop_
    _geom_torsion_atom_site_label_1
    _geom_torsion_atom_site_label_2
    _geom_torsion_atom_site_label_3
    _geom_torsion_atom_site_label_4
    _geom_torsion_site_symmetry_1
    _geom_torsion_site_symmetry_2
    _geom_torsion_site_symmetry_3
    _geom_torsion_site_symmetry_4
    _geom_torsion
    _geom_torsion_publ_flag
    C7 N1 N2 C8 . . . . -178.71(15) ?
    O1 C1 C2 C3 . . . . -179.07(15) ?
    C6 C1 C2 C3 . . . . 1.0(2) ?
    O1 C1 C2 C7 . . . . 0.0(2) ?
    C6 C1 C2 C7 . . . . -179.97(16) ?
    C1 C2 C3 C4 . . . . -0.2(2) ?
    C7 C2 C3 C4 . . . . -179.29(15) ?
    C2 C3 C4 C5 . . . . -0.8(3) ?
    C3 C4 C5 C6 . . . . 1.1(3) ?
    C4 C5 C6 C1 . . . . -0.4(3) ?
    O1 C1 C6 C5 . . . . 179.34(15) ?
    C2 C1 C6 C5 . . . . -0.7(3) ?
    N2 N1 C7 C2 . . . . -179.55(14) ?
    C3 C2 C7 N1 . . . . 176.11(15) ?
    C1 C2 C7 N1 . . . . -2.9(2) ?
    N1 N2 C8 O2 . . . . 1.8(3) ?
    N1 N2 C8 C9 . . . . -175.41(14) ?
    O2 C8 C9 C10 . . . . 3.3(3) ?
    N2 C8 C9 C10 . . . . -179.52(15) ?
    C8 C9 C10 C11 . . . . -172.84(16) ?
    C9 C10 C11 C12 . . . . -173.45(17) ?
    C9 C10 C11 C16 . . . . 8.4(3) ?
    C16 C11 C12 C13 . . . . -0.4(3) ?
    C10 C11 C12 C13 . . . . -178.64(16) ?
    C11 C12 C13 C14 . . . . 0.1(3) ?
    C12 C13 C14 C15 . . . . 0.4(3) ?
    C13 C14 C15 C16 . . . . -0.4(3) ?
    C14 C15 C16 C11 . . . . 0.1(3) ?
    C12 C11 C16 C15 . . . . 0.3(2) ?
    C10 C11 C16 C15 . . . . 178.50(16) ?
loop_
    _geom_hbond_atom_site_label_D
    _geom_hbond_atom_site_label_H
    _geom_hbond_atom_site_label_A
    _geom_hbond_site_symmetry_A
    _geom_hbond_distance_DH
    _geom_hbond_distance_HA
    _geom_hbond_distance_DA
    _geom_hbond_angle_DHA
    O1 H1o N1 . 0.848(19) 1.86(2) 2.6080(19) 147.2(19)
    N2 H2n O1 3_655 0.879(11) 2.050(12) 2.9070(19) 164.6(19)
    C3 H3 O2 3_645 0.95 2.54 3.215(2) 128
    C7 H7 O2 3_645 0.95 2.47 3.174(2) 131
