# Supplementary material for: (2E)-N′-[(E)-2-Hy­droxy­benzyl­idene]-3-phenyl­prop-2-enohydrazide
Source: Acta Crystallogr Sect E Struct Rep Online. 2012 Jun 30;68(Pt 7):o2253–4. doi: 10.1107/S1600536812028516 (PMC3394040; doi:10.1107/S1600536812028516)
Supplement: Supplementary file 2 [file e-68-o2253-Isup2.hkl]

#
# h,k,l, Fc-squared, Fo-squared, sigma(Fo-squared) and status flag
#
data_I
_shelx_title ' 0296                   R =  New: Pna21  1033 F pairs'
_shelx_refln_list_code          4
_shelx_F_calc_maximum      168.36
_exptl_crystal_F_000       560.00
_reflns_d_resolution_high  0.7700
 
loop_
 _symmetry_equiv_pos_as_xyz
 'x, y, z'
 '-x, -y, z+1/2'
 '-x+1/2, y+1/2, z+1/2'
 'x+1/2, -y+1/2, z'
 
_cell_length_a    24.2707
_cell_length_b     5.1322
_cell_length_c    10.5192
_cell_angle_alpha  90.000
_cell_angle_beta   90.000
_cell_angle_gamma  90.000
 
_shelx_F_squared_multiplier     1.000
 
loop_
 _refln_index_h
 _refln_index_k
 _refln_index_l
 _refln_F_squared_calc
 _refln_F_squared_meas
 _refln_F_squared_sigma
 _refln_observed_status
   4   0   0     1201.63     1093.07     15.54 o
   6   0   0     9537.97     9050.92    352.48 o
   8   0   0      139.14      129.78     12.07 o
  10   0   0      502.49      472.10      7.72 o
  12   0   0     1941.57     1922.74     42.19 o
  14   0   0     1157.73     1159.85     25.41 o
  16   0   0     3014.14     3090.98     67.09 o
  18   0   0     1194.35     1243.96     27.95 o
  22   0   0      216.49      242.95      7.37 o
  24   0   0       20.68       27.19      3.56 o
  26   0   0        0.28        6.10      3.05 o
  28   0   0      241.80      250.06      9.66 o
  30   0   0      412.90      405.84     12.20 o
   1   1   0        0.16        0.56      0.64 o
   2   1   0      512.02      493.76      4.91 o
   3   1   0     1664.64     1681.64     14.10 o
   4   1   0      248.53      248.16      2.56 o
   5   1   0    28345.92    28913.06    679.29 o
   6   1   0       18.90       23.18      0.98 o
   7   1   0     4515.94     4497.26     42.93 o
   8   1   0      229.99      229.12      2.59 o
   9   1   0       44.91       38.70      0.98 o
  10   1   0       45.19       49.36      1.71 o
  11   1   0     2977.23     2972.79    119.57 o
  12   1   0      875.91      898.94     14.53 o
  13   1   0      233.71      224.17      4.81 o
  14   1   0       55.30       68.52      2.42 o
  15   1   0      131.42      131.67      3.58 o
  16   1   0      275.01      261.62      5.46 o
  17   1   0       47.07       41.73      2.29 o
  18   1   0       99.72       97.52      3.14 o
  19   1   0      110.62      111.03      5.59 o
  20   1   0       28.90       33.77      8.26 o
  21   1   0      264.11      242.44      5.48 o
  22   1   0       31.10       33.22      2.60 o
  23   1   0       52.10       54.73      9.02 o
  24   1   0       26.24       25.22      3.40 o
  25   1   0      247.24      236.26      6.35 o
  26   1   0        5.58        2.85      2.54 o
  27   1   0       35.02       31.32     10.80 o
  28   1   0       56.54       55.38      3.18 o
  29   1   0       18.02       15.30      3.05 o
  30   1   0       32.95       32.85      3.36 o
  31   1   0        5.83        2.57      2.62 o
   0   2   0      592.15      546.97      8.71 o
   1   2   0     1534.17     1525.65     16.10 o
   2   2   0      223.24      211.77      2.83 o
   3   2   0        0.24        0.18      0.59 o
   4   2   0        7.02        6.38      0.79 o
   5   2   0        5.46        6.91      1.01 o
   6   2   0        9.65        9.37      0.98 o
   7   2   0      256.32      248.72      2.71 o
   8   2   0      302.73      317.28      4.04 o
   9   2   0       48.73       59.13      3.56 o
  10   2   0     2477.62     2559.45     39.16 o
  11   2   0       28.59       28.97      2.30 o
  12   2   0     1212.84     1212.04     20.97 o
  13   2   0        1.94        4.70      1.62 o
  14   2   0        1.00        2.34      1.69 o
  15   2   0       99.54       82.01      3.56 o
  16   2   0       11.03       11.16      1.88 o
  17   2   0      131.51      132.46      3.68 o
  18   2   0       14.73       12.95      2.16 o
  19   2   0       12.85       22.45      5.84 o
  20   2   0      117.72      109.68      7.88 o
  21   2   0       78.80       73.27      3.54 o
  22   2   0      412.78      407.53     10.80 o
  23   2   0        8.73        9.91      2.44 o
  24   2   0       28.31       32.06      7.12 o
  25   2   0      106.51      100.72      5.84 o
  26   2   0      143.80      139.48     13.21 o
  27   2   0       47.06       49.61      6.61 o
  28   2   0       14.12       15.78      4.57 o
  29   2   0       52.93       47.44      3.60 o
  30   2   0       55.36       51.35      3.23 o
   1   3   0       34.77       38.91      1.33 o
   2   3   0       23.33       28.77      1.32 o
   3   3   0      473.87      465.68     13.69 o
   4   3   0      206.37      207.78      3.32 o
   5   3   0       26.44       31.36      1.70 o
   6   3   0      115.87      111.28      4.32 o
   7   3   0      129.00      112.72      2.78 o
   8   3   0       37.32       44.16      1.81 o
   9   3   0       63.47       69.94      2.34 o
  10   3   0       28.72       28.16      2.03 o
  11   3   0       17.98       17.82      2.29 o
  12   3   0       31.38       30.84      2.44 o
  13   3   0      594.59      568.75      9.88 o
  14   3   0      716.37      653.77     11.23 o
  15   3   0     1312.97     1288.73     21.74 o
  16   3   0      479.51      471.22     10.67 o
  17   3   0      160.43      160.57      4.63 o
  18   3   0       18.97       22.68      3.56 o
  19   3   0      417.63      410.42      7.99 o
  20   3   0       81.11       79.14      3.54 o
  21   3   0       13.57       15.86      2.34 o
  22   3   0       26.27       28.40      3.56 o
  23   3   0        4.92        8.07      3.18 o
  24   3   0       48.40       52.36      4.32 o
  25   3   0       19.01       31.87      9.78 o
  26   3   0        6.92       14.21      4.45 o
  27   3   0       96.17       96.78      4.18 o
  28   3   0       11.92       15.85      2.96 o
   0   4   0        8.50       12.45      3.05 o
   1   4   0        1.01        1.74      1.64 o
   2   4   0       25.59       23.37      2.20 o
   3   4   0      328.96      322.27      5.37 o
   4   4   0      181.06      191.69      3.86 o
   5   4   0      349.12      364.85      5.71 o
   6   4   0        1.27       -0.48      1.56 o
   7   4   0        0.11        0.61      1.30 o
   8   4   0     1259.12     1234.50     16.26 o
   9   4   0     1959.94     1910.56     28.09 o
  10   4   0       10.05        9.13      1.70 o
  11   4   0       26.25       25.42      2.54 o
  12   4   0        2.18        1.01      2.01 o
  13   4   0        4.72        5.51      1.88 o
  14   4   0      253.26      257.19      5.90 o
  15   4   0       37.42       36.97      2.86 o
  16   4   0        9.93        9.26      2.06 o
  17   4   0       18.50       20.61      2.56 o
  18   4   0       11.31        9.62      2.44 o
  19   4   0        0.37        0.48      2.16 o
  20   4   0       59.13       50.32      3.10 o
  21   4   0      108.55      106.28      4.83 o
  22   4   0        0.02        0.82      2.38 o
  23   4   0       36.17       48.59      5.08 o
  24   4   0       83.98       73.88      3.90 o
  25   4   0       42.52       58.48      3.22 o
   1   5   0       80.72       84.30      7.37 o
   2   5   0      415.90      422.21      6.78 o
   3   5   0      425.42      425.15      6.88 o
   4   5   0      985.95     1004.15     14.28 o
   5   5   0      163.15      154.81      3.62 o
   6   5   0       43.29       45.90      2.26 o
   7   5   0       55.02       51.13      2.34 o
   8   5   0        4.49        4.88      1.51 o
   9   5   0       23.95       28.39      3.22 o
  10   5   0       14.89       19.49      3.16 o
  11   5   0      119.99      115.51      5.08 o
  12   5   0       16.39       19.86      2.56 o
  13   5   0       62.41       59.29      2.96 o
  14   5   0       35.60       38.80      5.72 o
  15   5   0        6.78        7.96      2.38 o
  16   5   0        9.95       12.03      2.54 o
  17   5   0        9.42       16.69      2.75 o
  18   5   0      146.37      150.77     14.49 o
  19   5   0      104.54      104.67     13.21 o
  20   5   0      370.05      386.76      8.89 o
   0   6   0      559.53      531.99     10.51 o
   1   6   0      309.36      318.26      6.21 o
   2   6   0      138.70      141.77      5.76 o
   3   6   0       78.43       86.15      2.93 o
   4   6   0        2.45        3.78      1.78 o
   5   6   0      125.18      111.13      6.57 o
   6   6   0       70.51       68.89      4.26 o
   7   6   0        4.33        6.77      1.84 o
   8   6   0       26.04       26.01      1.98 o
   9   6   0       62.18       63.97      2.94 o
  10   6   0        0.99        1.25      2.41 o
  11   6   0        6.28        8.89      4.32 o
  12   6   0       33.76       36.85      5.34 o
  13   6   0       45.09       58.70      4.57 o
   4   0   1     1975.78     1922.29     19.69 o
   6   0   1     1268.05     1254.75     13.02 o
   8   0   1      609.14      547.23      6.03 o
  10   0   1      326.65      304.08      3.80 o
  12   0   1      407.92      396.36      6.92 o
  14   0   1      824.66      841.28     13.29 o
  16   0   1      933.38      978.75     15.36 o
  18   0   1      835.44      827.37     26.56 o
  20   0   1        4.56        4.57      1.98 o
  22   0   1       22.44       26.60      6.23 o
  24   0   1       80.27       93.01      4.83 o
  26   0   1       53.68       54.93      8.39 o
  28   0   1      105.14      108.11      9.66 o
  30   0   1       21.03       22.05      3.10 o
   0   1   1     1591.99     1577.78     16.04 o
   1   1   1       99.17       86.20      0.96 o
   2   1   1     2122.59     2118.24     14.47 o
   3   1   1      690.03      640.97      4.33 o
   4   1   1    12756.86    13005.71    102.48 o
   5   1   1     3803.99     3758.34     23.77 o
   6   1   1     5566.28     5638.93     38.20 o
   7   1   1      251.24      279.66      2.27 o
   8   1   1      700.71      706.04      5.12 o
   9   1   1      715.75      694.59      5.47 o
  10   1   1      500.04      518.99      4.93 o
  11   1   1      162.96      173.88      2.75 o
  12   1   1       68.89       71.64      1.85 o
  13   1   1      523.16      521.47      7.41 o
  14   1   1       20.52       20.02      1.33 o
  15   1   1      113.08      103.32      2.10 o
  16   1   1      211.28      199.51      3.10 o
  17   1   1       75.29       75.92      2.53 o
  18   1   1       63.88       64.65      1.87 o
  19   1   1        6.16        4.32      1.26 o
  20   1   1      252.03      247.94      3.89 o
  21   1   1      319.12      315.66      6.16 o
  22   1   1      357.87      335.42      5.14 o
  23   1   1       37.51       38.30      2.46 o
  24   1   1      122.69      127.31      5.69 o
  25   1   1      230.55      231.32      4.24 o
  26   1   1      163.88      157.96      3.81 o
  27   1   1        2.74        3.04      1.62 o
  28   1   1       97.51      100.77      2.66 o
  29   1   1       26.63       25.81      3.52 o
  30   1   1       70.61       63.80      4.91 o
  31   1   1       50.11       54.42      3.12 o
   1   2   1      166.57      162.78      1.63 o
   2   2   1      252.60      246.32      2.21 o
   3   2   1      538.44      555.87      4.14 o
   4   2   1      280.79      284.54      2.25 o
   5   2   1      302.36      318.93      2.52 o
   6   2   1     2069.94     2104.23     14.12 o
   7   2   1      310.56      361.06      3.36 o
   8   2   1       79.49       88.28      1.23 o
   9   2   1     2010.36     2023.48     16.57 o
  10   2   1      537.10      505.63      7.74 o
  11   2   1     2118.42     2073.90     22.44 o
  12   2   1      927.12      923.72     11.81 o
  13   2   1       74.34       81.03      2.31 o
  14   2   1       41.12       41.74      2.09 o
  15   2   1      135.64      144.08      2.65 o
  16   2   1       39.94       36.93      1.72 o
  17   2   1      346.16      344.32      6.78 o
  18   2   1      328.83      328.35      4.63 o
  19   2   1      243.17      241.44      4.84 o
  20   2   1      378.28      364.05      5.14 o
  21   2   1       32.57       30.95      3.26 o
  22   2   1       11.62       15.27      1.68 o
  23   2   1       17.39       20.38      3.35 o
  24   2   1        5.69        5.82      1.97 o
  25   2   1      444.95      411.75      5.91 o
  26   2   1      186.71      177.29      4.00 o
  27   2   1       38.60       39.24      2.34 o
  28   2   1       17.66       17.96      4.42 o
  29   2   1      100.30      110.85      2.92 o
   0   3   1      180.80      192.78      3.03 o
   1   3   1      533.73      539.19      5.02 o
   2   3   1      363.04      405.65      4.09 o
   3   3   1       39.25       45.21      0.96 o
   4   3   1      206.83      211.85      2.74 o
   5   3   1       86.81       67.92      1.10 o
   6   3   1       11.26       11.96      0.78 o
   7   3   1      312.96      287.09      3.06 o
   8   3   1      121.74      120.73      2.59 o
   9   3   1       49.46       47.95      1.52 o
  10   3   1      164.29      154.94      2.34 o
  11   3   1       53.53       50.26      1.73 o
  12   3   1      129.94      110.17      3.89 o
  13   3   1      633.24      618.24      7.76 o
  14   3   1     1176.53     1149.72     13.30 o
  15   3   1      140.91      134.23      2.72 o
  16   3   1      159.64      165.70      3.04 o
  17   3   1       51.74       57.55      2.50 o
  18   3   1       41.39       40.58      1.98 o
  19   3   1       79.43       77.64      3.37 o
  20   3   1      366.56      351.30      5.34 o
  21   3   1        9.65       10.29      1.67 o
  22   3   1       20.42       29.94      1.80 o
  23   3   1       29.00       32.23      2.27 o
  24   3   1        5.76        6.15      1.55 o
  25   3   1       32.91       37.28      3.04 o
  26   3   1       17.16       16.30      1.92 o
  27   3   1       20.61       19.53      2.07 o
  28   3   1       60.58       63.93      2.41 o
   1   4   1       59.31       60.69      1.94 o
   2   4   1       39.08       38.18      1.85 o
   3   4   1       84.20       89.47      1.94 o
   4   4   1        3.18        4.07      0.98 o
   5   4   1        4.84        4.75      1.09 o
   6   4   1       19.06       21.71      1.26 o
   7   4   1      228.99      233.01      4.06 o
   8   4   1      308.05      290.32      3.47 o
   9   4   1      407.56      414.97      5.04 o
  10   4   1      538.87      514.44      6.04 o
  11   4   1      137.60      130.34      2.45 o
  12   4   1       37.64       36.02      1.67 o
  13   4   1      157.10      153.03      5.76 o
  14   4   1       62.78       57.98      2.91 o
  15   4   1      153.78      158.53      3.89 o
  16   4   1        8.09        7.92      1.63 o
  17   4   1       10.57       11.93      1.79 o
  18   4   1       39.97       48.10      3.69 o
  19   4   1      127.55      128.63      3.09 o
  20   4   1      181.81      186.71      4.22 o
  21   4   1       75.94       86.10      2.61 o
  22   4   1       28.47       22.91      1.94 o
  23   4   1       29.73       41.69      3.96 o
  24   4   1      307.44      342.09      6.11 o
  25   4   1       63.89       62.09      2.41 o
   0   5   1       99.20       95.50      6.61 o
   1   5   1      175.68      176.59      2.93 o
   2   5   1      190.88      190.57      2.92 o
   3   5   1       65.59       68.18      2.34 o
   4   5   1      568.49      582.44      6.15 o
   5   5   1      578.71      572.90      6.03 o
   6   5   1       59.31       60.97      1.95 o
   7   5   1      129.41      129.42      2.26 o
   8   5   1      125.71      130.44      2.23 o
   9   5   1       58.14       59.12      1.61 o
  10   5   1      163.94      166.76      2.99 o
  11   5   1        7.62        7.45      1.49 o
  12   5   1      126.01      124.21      2.58 o
  13   5   1       80.13       78.13      2.42 o
  14   5   1        0.12        0.38      1.53 o
  15   5   1       27.31       31.99      1.93 o
  16   5   1       87.82       94.21      5.15 o
  17   5   1       13.90       18.09      2.62 o
  18   5   1        5.35        8.76      1.81 o
  19   5   1       85.07      102.24      5.86 o
  20   5   1       13.11       19.08      2.14 o
   1   6   1      406.57      399.21      7.17 o
   2   6   1      282.23      289.71      7.36 o
   3   6   1      224.74      228.14      9.28 o
   4   6   1      104.81       96.43      4.70 o
   5   6   1       50.58       54.31      4.06 o
   6   6   1       62.56       62.37      3.44 o
   7   6   1       39.46       39.42      2.87 o
   8   6   1       30.99       32.36      2.44 o
   9   6   1       11.90       11.80      1.98 o
  10   6   1        3.60        2.92      1.96 o
  11   6   1        6.50        6.91      1.95 o
  12   6   1      150.78      155.56      4.84 o
  13   6   1        9.08        5.81      2.75 o
   2   0   2     2533.22     2521.72     23.36 o
   4   0   2     2772.34     2662.16     33.28 o
   6   0   2      334.45      330.77      3.45 o
   8   0   2     1852.67     1815.51     18.98 o
  10   0   2     1231.68     1228.54     14.01 o
  12   0   2       55.48       61.60      2.38 o
  14   0   2      297.13      302.61      5.97 o
  16   0   2      885.58      883.91     14.42 o
  18   0   2       25.82       26.36      2.80 o
  20   0   2       37.24       40.38      3.05 o
  22   0   2       52.32       50.33      4.70 o
  24   0   2       59.52       58.55      3.04 o
  26   0   2       56.52       64.47      3.14 o
  28   0   2       40.15       47.94      3.42 o
  30   0   2      432.65      429.56      8.98 o
   1   1   2      631.85      619.38      5.31 o
   2   1   2      135.34      147.27      1.33 o
   3   1   2      970.07      976.44      6.75 o
   4   1   2     2308.11     2254.31     15.61 o
   5   1   2     7736.09     7832.35     53.87 o
   6   1   2     3731.95     3739.44     25.06 o
   7   1   2       51.53       56.84      0.89 o
   8   1   2      493.09      472.47      5.77 o
   9   1   2     1073.31     1145.45     11.20 o
  10   1   2     2137.70     2206.60     32.30 o
  11   1   2      456.51      482.96      6.32 o
  12   1   2      757.51      749.32     14.64 o
  13   1   2      199.43      189.10      3.00 o
  14   1   2      333.92      350.18      4.56 o
  15   1   2      107.35      109.05      2.22 o
  16   1   2       39.54       43.77      3.04 o
  17   1   2       20.73       26.92      2.94 o
  18   1   2        0.79        0.22      0.89 o
  19   1   2       95.65       94.07      2.21 o
  20   1   2       15.23       18.82      1.65 o
  21   1   2      211.62      214.01      3.99 o
  22   1   2      149.67      155.25      3.19 o
  23   1   2      212.00      214.64      3.67 o
  24   1   2      138.98      139.67      2.98 o
  25   1   2      243.09      230.93      3.96 o
  26   1   2      141.65      151.42      3.34 o
  27   1   2       73.66       69.51      2.52 o
  28   1   2        1.07       -0.87      1.50 o
  29   1   2       44.84       47.31      2.56 o
  30   1   2       32.92       34.70      2.36 o
   0   2   2      976.06     1002.67     10.54 o
   1   2   2      680.11      630.18      4.78 o
   2   2   2      428.49      432.77      3.28 o
   3   2   2     1103.80     1168.84      8.20 o
   4   2   2      185.16      196.82      1.82 o
   5   2   2     1488.51     1600.28     13.89 o
   6   2   2      597.35      630.60      9.38 o
   7   2   2      121.97      130.68      1.55 o
   8   2   2       40.21       34.98      0.85 o
   9   2   2     2414.63     2501.97     19.02 o
  10   2   2     2493.11     2554.61     20.92 o
  11   2   2      947.30      926.32     10.51 o
  12   2   2      545.76      551.29      6.81 o
  13   2   2      183.78      182.46      2.96 o
  14   2   2      144.45      161.19      2.86 o
  15   2   2        2.11        4.83      1.20 o
  16   2   2      303.42      305.53      4.72 o
  17   2   2      279.46      276.42      6.24 o
  18   2   2      600.57      568.07      7.19 o
  19   2   2      782.44      759.75      9.65 o
  20   2   2      125.33      122.13      2.84 o
  21   2   2      241.24      216.55      3.65 o
  22   2   2       35.01       34.15      1.85 o
  23   2   2      116.59      112.63      3.74 o
  24   2   2       13.68       12.89      1.71 o
  25   2   2       53.98       54.54      3.02 o
  26   2   2       63.09       65.28      4.03 o
  27   2   2      155.25      143.37      4.07 o
  28   2   2        8.54        7.96      1.78 o
  29   2   2        5.59        3.59      1.69 o
   1   3   2      289.41      296.01      6.42 o
   2   3   2     1081.88     1138.55      9.31 o
   3   3   2      101.63       98.82      1.28 o
   4   3   2      499.26      506.76      4.37 o
   5   3   2      276.82      276.01      2.49 o
   6   3   2       24.22       23.60      0.81 o
   7   3   2       81.30       77.91      1.59 o
   8   3   2       24.51       19.69      1.10 o
   9   3   2       34.35       36.83      1.96 o
  10   3   2      167.40      156.72      2.93 o
  11   3   2      289.53      285.10      3.80 o
  12   3   2       40.70       36.28      1.61 o
  13   3   2      265.06      239.44      3.86 o
  14   3   2     1851.84     1789.78     20.07 o
  15   3   2      642.06      619.84      7.83 o
  16   3   2     1554.05     1483.08     17.08 o
  17   3   2      133.02      116.69      3.48 o
  18   3   2      355.01      337.63      4.85 o
  19   3   2       51.16       55.59      2.53 o
  20   3   2       19.02       21.39      3.24 o
  21   3   2        0.32        0.28      1.37 o
  22   3   2      182.65      171.87      3.40 o
  23   3   2        2.48        2.51      1.78 o
  24   3   2        1.88        1.85      1.52 o
  25   3   2       12.79       12.30      1.76 o
  26   3   2       14.01       14.85      2.05 o
  27   3   2       15.95       18.46      2.65 o
   0   4   2      120.15      110.06      7.54 o
   1   4   2       46.82       46.27      1.40 o
   2   4   2      138.69      135.94      3.20 o
   3   4   2      328.96      322.74      5.99 o
   4   4   2       14.47       17.77      1.13 o
   5   4   2       36.00       33.37      1.36 o
   6   4   2      448.10      448.22      6.46 o
   7   4   2      253.02      257.90      4.65 o
   8   4   2      896.41      901.36      9.87 o
   9   4   2     1383.82     1334.08     13.66 o
  10   4   2      311.13      315.07      4.13 o
  11   4   2      252.48      233.06      3.46 o
  12   4   2       47.56       45.90      1.67 o
  13   4   2      100.90       99.09      2.06 o
  14   4   2       90.66       83.21      2.27 o
  15   4   2       24.48       24.44      1.98 o
  16   4   2      103.06       97.28      2.53 o
  17   4   2       31.26       30.41      1.76 o
  18   4   2       25.54       30.12      4.04 o
  19   4   2       22.70       22.95      2.09 o
  20   4   2      102.74       90.52      2.93 o
  21   4   2      428.45      425.43      7.15 o
  22   4   2       71.62       73.32      3.45 o
  23   4   2      176.12      166.12      3.77 o
  24   4   2       36.47       40.31      2.32 o
   1   5   2       26.25       26.90      1.39 o
   2   5   2       38.42       41.06      1.81 o
   3   5   2      446.65      460.25      5.07 o
   4   5   2      490.73      484.06      5.24 o
   5   5   2       30.95       35.26      1.45 o
   6   5   2      133.18      136.79      2.20 o
   7   5   2       11.42       13.63      2.81 o
   8   5   2       96.87       99.02      4.54 o
   9   5   2       79.74       76.26      2.65 o
  10   5   2       24.17       27.78      1.55 o
  11   5   2       33.82       36.87      2.92 o
  12   5   2        1.14        0.75      1.22 o
  13   5   2       70.16       71.76      2.09 o
  14   5   2       33.65       33.12      3.18 o
  15   5   2       52.44       57.95      2.82 o
  16   5   2       15.72       17.09      2.38 o
  17   5   2       11.74       16.42      2.16 o
  18   5   2      114.42      112.05      4.19 o
  19   5   2       49.59       55.52      3.35 o
  20   5   2       28.65       30.52      7.13 o
   0   6   2      160.01      166.20      8.64 o
   1   6   2      318.48      320.04      7.46 o
   2   6   2       92.41       94.75      3.27 o
   3   6   2       27.14       27.92      2.64 o
   4   6   2       19.59       28.13      2.26 o
   5   6   2       53.12       54.95      3.97 o
   6   6   2       15.36       16.86      2.14 o
   7   6   2       25.03       31.27      6.53 o
   8   6   2        5.57        3.65      2.09 o
   9   6   2       25.64       24.95      3.36 o
  10   6   2       19.33       20.62      2.16 o
  11   6   2       17.71       19.16      2.49 o
  12   6   2       24.39       25.24      4.95 o
   2   0   3     4063.73     4005.64     37.73 o
   4   0   3      482.17      444.98      4.04 o
   6   0   3      928.81      919.65      8.73 o
   8   0   3       23.00       19.34      2.01 o
  10   0   3       64.68       54.52      1.65 o
  12   0   3      363.39      373.51      6.87 o
  14   0   3      103.95      121.77      6.23 o
  16   0   3      355.64      349.11      6.73 o
  18   0   3        9.78       10.25      2.68 o
  20   0   3      292.96      309.39      6.83 o
  22   0   3      150.31      144.38      4.22 o
  24   0   3      157.70      162.76      6.99 o
  26   0   3       14.33       11.39      3.22 o
  28   0   3      440.41      442.73      9.68 o
  30   0   3      397.79      376.58      8.35 o
   0   1   3      663.55      682.36      6.94 o
   1   1   3      393.65      357.01      2.69 o
   2   1   3     1320.64     1303.48      8.83 o
   3   1   3      280.60      263.80      2.07 o
   4   1   3      147.18      141.74      1.25 o
   5   1   3     1633.42     1696.36     11.85 o
   6   1   3      274.72      285.71      2.44 o
   7   1   3      580.04      590.28      4.62 o
   8   1   3      384.74      429.62      3.88 o
   9   1   3      245.59      258.90      2.67 o
  10   1   3      765.75      805.08      7.31 o
  11   1   3      192.21      186.62      3.17 o
  12   1   3      176.48      174.28      3.83 o
  13   1   3       77.85       70.89      1.83 o
  14   1   3      191.73      205.96      3.14 o
  15   1   3       90.74       94.60      3.06 o
  16   1   3       95.03       90.22      2.57 o
  17   1   3       42.32       42.35      2.42 o
  18   1   3        6.74        6.49      1.49 o
  19   1   3      163.75      160.37      3.25 o
  20   1   3       10.46        9.47      1.64 o
  21   1   3      261.43      240.14     10.84 o
  22   1   3       53.92       52.91      2.06 o
  23   1   3      599.51      573.60     17.45 o
  24   1   3      118.57      118.21      6.27 o
  25   1   3       63.58       63.65      3.55 o
  26   1   3       11.90       10.87      2.03 o
  27   1   3       72.37       68.76      2.76 o
  28   1   3       14.71       12.37      1.72 o
  29   1   3       76.35       75.90      2.62 o
  30   1   3       13.69        9.10      2.05 o
   1   2   3      191.87      184.06      4.86 o
   2   2   3      298.98      323.51      3.43 o
   3   2   3     1116.71     1175.29      9.89 o
   4   2   3       69.88       54.25      1.01 o
   5   2   3     1135.90     1205.81      9.03 o
   6   2   3      692.17      714.91      5.54 o
   7   2   3      472.27      528.49      4.27 o
   8   2   3      918.76      965.30      7.42 o
   9   2   3      334.71      364.84      3.20 o
  10   2   3      737.79      735.90      6.32 o
  11   2   3      141.57      144.11      2.22 o
  12   2   3      372.00      372.88      7.75 o
  13   2   3        9.52       11.19      1.19 o
  14   2   3      197.82      202.06      3.14 o
  15   2   3      119.04      109.58      2.40 o
  16   2   3      335.24      343.04      4.66 o
  17   2   3       48.14       50.41      1.85 o
  18   2   3      368.68      356.81      7.56 o
  19   2   3      449.86      440.64      6.94 o
  20   2   3      193.01      178.34      4.05 o
  21   2   3       80.62       72.72      2.30 o
  22   2   3      145.70      146.54      4.44 o
  23   2   3       56.73       59.29      4.53 o
  24   2   3       91.14       95.82      4.51 o
  25   2   3      122.48      108.97      2.86 o
  26   2   3      100.10       96.45      4.95 o
  27   2   3       81.69       71.68      3.18 o
  28   2   3       22.30       23.29      2.10 o
  29   2   3       64.91       58.90      2.34 o
   0   3   3     3292.88     3423.88     42.05 o
   1   3   3      688.66      674.16      5.48 o
   2   3   3      683.97      716.53      7.82 o
   3   3   3       24.61       25.37      0.80 o
   4   3   3      178.92      196.52      2.38 o
   5   3   3       82.28       81.91      1.51 o
   6   3   3       70.60       76.12      1.59 o
   7   3   3      192.35      178.97      2.89 o
   8   3   3      183.71      189.36      4.10 o
   9   3   3       68.76       64.85      2.07 o
  10   3   3       27.99       29.99      1.10 o
  11   3   3       17.52       19.99      1.90 o
  12   3   3      187.76      188.47      2.94 o
  13   3   3      309.52      309.66      4.14 o
  14   3   3     1232.81     1227.62     14.20 o
  15   3   3       23.78       27.21      1.94 o
  16   3   3       60.98       52.03      2.26 o
  17   3   3      176.23      183.44      5.54 o
  18   3   3      237.03      234.29      3.81 o
  19   3   3       43.28       43.35      3.67 o
  20   3   3      194.62      178.75      3.63 o
  21   3   3        2.44        1.21      1.69 o
  22   3   3       45.16       42.81      2.71 o
  23   3   3       61.34       68.65      2.42 o
  24   3   3       16.92       19.04      2.59 o
  25   3   3        2.77        1.77      1.52 o
  26   3   3       55.13       61.30      4.33 o
  27   3   3       15.90       15.71      3.32 o
   1   4   3       17.99       18.45      0.69 o
   2   4   3       83.53       89.58      3.34 o
   3   4   3       57.25       60.00      2.16 o
   4   4   3      197.26      194.78      4.15 o
   5   4   3      430.15      423.57      4.98 o
   6   4   3       79.03       79.25      1.87 o
   7   4   3      143.86      153.17      2.79 o
   8   4   3       22.24       23.02      1.92 o
   9   4   3       66.91       64.85      1.83 o
  10   4   3      217.95      209.63      4.34 o
  11   4   3       35.27       39.30      2.43 o
  12   4   3       12.33       10.41      1.40 o
  13   4   3        1.70        4.00      1.36 o
  14   4   3       21.92       18.57      1.51 o
  15   4   3       67.10       67.30      2.15 o
  16   4   3       40.69       40.03      1.84 o
  17   4   3      124.94      123.60      3.48 o
  18   4   3        1.57        2.62      1.51 o
  19   4   3       73.58       85.53      2.90 o
  20   4   3      212.55      211.86      3.88 o
  21   4   3      120.15      109.19      2.86 o
  22   4   3       59.81       52.79      3.31 o
  23   4   3       53.65       51.67      2.27 o
  24   4   3       41.12       32.17      2.17 o
   0   5   3       93.26       84.55      5.97 o
   1   5   3       22.69       28.42      1.81 o
   2   5   3      120.48      120.09      4.76 o
   3   5   3       52.19       50.43      3.66 o
   4   5   3       36.02       37.74      5.30 o
   5   5   3      281.22      283.19      5.41 o
   6   5   3       35.94       39.04      2.72 o
   7   5   3       47.57       38.40      3.89 o
   8   5   3       42.05       44.87      3.56 o
   9   5   3       25.84       28.92      2.21 o
  10   5   3       46.79       48.72      3.12 o
  11   5   3      177.13      178.17      3.87 o
  12   5   3      546.03      529.00      7.16 o
  13   5   3       30.39       29.16      2.51 o
  14   5   3       54.57       54.17      2.61 o
  15   5   3       47.08       50.08      3.41 o
  16   5   3       64.38       74.48     11.69 o
  17   5   3       27.49       36.15     10.93 o
  18   5   3       20.43       15.49      2.86 o
  19   5   3        1.58       -1.55      2.50 o
   1   6   3      368.56      365.18     11.94 o
   2   6   3       23.33       25.63      7.37 o
   3   6   3       32.79       33.23      5.29 o
   4   6   3      116.84      121.78      3.75 o
   5   6   3       10.57        8.96      2.16 o
   6   6   3        6.75        5.68      2.19 o
   7   6   3       17.94       14.84      2.29 o
   8   6   3        0.49        2.15      2.10 o
   9   6   3       50.92       55.52      5.00 o
  10   6   3       21.01       23.41      4.67 o
  11   6   3        4.17        5.29      3.85 o
   0   0   4      879.15      895.86     13.38 o
   2   0   4     5989.24     6125.43     59.02 o
   4   0   4      232.51      239.50      2.73 o
   6   0   4     1758.34     1827.03     15.81 o
   8   0   4     1561.95     1617.21     15.45 o
  10   0   4      285.75      292.43      9.53 o
  12   0   4      842.13      845.20     28.34 o
  14   0   4     1554.26     1574.27     24.43 o
  16   0   4      333.11      317.10     11.94 o
  18   0   4     1552.05     1544.66     24.62 o
  20   0   4      764.36      763.03     13.54 o
  22   0   4      344.03      355.32     14.61 o
  24   0   4      143.88      141.55      5.72 o
  26   0   4       44.41       48.81      6.23 o
  28   0   4      364.57      368.57      7.99 o
  30   0   4      386.84      400.89     12.96 o
   1   1   4      271.98      269.07      2.26 o
   2   1   4      344.58      356.14      3.16 o
   3   1   4      763.39      771.96      5.44 o
   4   1   4      192.29      209.17      1.86 o
   5   1   4     1250.87     1366.96      9.72 o
   6   1   4     1251.61     1332.78     13.44 o
   7   1   4     1335.06     1371.14     10.35 o
   8   1   4      730.49      788.49      6.18 o
   9   1   4     1462.42     1550.08     11.89 o
  10   1   4      266.26      303.39      3.14 o
  11   1   4       44.09       41.99      1.57 o
  12   1   4        0.19        0.84      1.05 o
  13   1   4      805.51      800.50      9.14 o
  14   1   4       44.74       45.14      1.63 o
  15   1   4      172.62      176.58      2.82 o
  16   1   4      119.32      107.54      2.46 o
  17   1   4      327.57      326.79      4.63 o
  18   1   4       16.84       18.26      1.64 o
  19   1   4       72.55       77.31      2.36 o
  20   1   4      428.17      426.00      5.80 o
  21   1   4       72.99       77.63      2.64 o
  22   1   4      208.20      222.61      4.24 o
  23   1   4      491.85      503.99      7.05 o
  24   1   4      606.83      626.66      9.90 o
  25   1   4      712.28      726.13      9.96 o
  26   1   4      159.32      156.86      3.68 o
  27   1   4       62.24       58.47      4.48 o
  28   1   4        3.98        5.38      1.85 o
  29   1   4       39.54       45.54      2.49 o
   0   2   4      286.91      325.29     10.42 o
   1   2   4     1047.67     1066.44     17.16 o
   2   2   4       75.67       80.63      3.30 o
   3   2   4       86.89       87.53      1.22 o
   4   2   4     1385.13     1466.38     18.57 o
   5   2   4      473.04      489.09      4.64 o
   6   2   4      591.61      630.59      5.13 o
   7   2   4      164.87      173.33      1.73 o
   8   2   4      344.99      332.59      4.03 o
   9   2   4      295.23      302.99      2.72 o
  10   2   4     1103.39     1123.09     24.47 o
  11   2   4      383.49      401.95      8.93 o
  12   2   4       55.99       59.44      2.21 o
  13   2   4       18.79       22.51      1.27 o
  14   2   4      241.70      249.51      5.39 o
  15   2   4       23.07       22.90      1.33 o
  16   2   4       85.35       89.61      2.82 o
  17   2   4       28.31       29.91      2.57 o
  18   2   4      284.53      267.24      4.14 o
  19   2   4      716.47      677.92     10.89 o
  20   2   4      247.56      255.02      4.22 o
  21   2   4       20.40       25.50      1.85 o
  22   2   4       43.72       45.23      3.37 o
  23   2   4      158.37      147.89      3.24 o
  24   2   4       29.88       32.73      2.16 o
  25   2   4      165.55      164.50      3.62 o
  26   2   4        1.29        0.86      1.58 o
  27   2   4        4.16        3.12      1.65 o
  28   2   4       31.06       27.88      3.04 o
   1   3   4      263.90      241.49      5.58 o
   2   3   4      164.53      174.30      2.30 o
   3   3   4       78.28       83.24      1.45 o
   4   3   4       66.28       76.44      1.96 o
   5   3   4      347.54      351.56      3.30 o
   6   3   4      111.50      105.31      1.30 o
   7   3   4       47.59       49.83      1.22 o
   8   3   4       13.29       12.40      0.76 o
   9   3   4       31.30       29.65      1.33 o
  10   3   4       37.65       44.38      2.28 o
  11   3   4      101.28      100.54      2.84 o
  12   3   4      159.42      156.88      3.60 o
  13   3   4      329.29      314.77      7.56 o
  14   3   4      261.81      249.00      3.51 o
  15   3   4      228.29      212.34      3.72 o
  16   3   4      214.24      197.73      4.63 o
  17   3   4       34.23       33.03      2.87 o
  18   3   4       87.44       84.15      2.68 o
  19   3   4       24.02       26.16      1.87 o
  20   3   4        2.45        2.82      1.61 o
  21   3   4       63.47       64.41      2.13 o
  22   3   4       10.67        8.34      1.41 o
  23   3   4       12.86       13.08      1.91 o
  24   3   4       42.17       43.16      3.45 o
  25   3   4        2.36        3.83      1.57 o
  26   3   4       16.19       14.00      1.83 o
   0   4   4      153.04      153.68      2.42 o
   1   4   4       34.10       38.82      0.76 o
   2   4   4       18.36       17.62      1.01 o
   3   4   4       31.06       27.09      1.42 o
   4   4   4      258.02      247.78      3.35 o
   5   4   4      190.89      187.34      2.87 o
   6   4   4      126.60      140.33      4.90 o
   7   4   4       83.98       86.72      1.89 o
   8   4   4      253.09      258.04      3.55 o
   9   4   4        8.42        7.19      1.06 o
  10   4   4       85.20       82.82      1.97 o
  11   4   4      249.62      225.14      3.38 o
  12   4   4        0.88        1.60      1.04 o
  13   4   4        8.06        8.20      1.34 o
  14   4   4       42.95       42.50      1.72 o
  15   4   4       25.19       25.33      1.57 o
  16   4   4       30.04       26.52      1.95 o
  17   4   4       79.47       82.07      2.29 o
  18   4   4       36.77       30.91      2.34 o
  19   4   4       57.02       63.47      2.95 o
  20   4   4       53.97       54.83      4.27 o
  21   4   4       35.70       38.06      2.72 o
  22   4   4       45.52       45.49      2.88 o
  23   4   4      157.04      166.20      6.41 o
   1   5   4       47.42       50.13      6.23 o
   2   5   4      161.58      156.93      5.43 o
   3   5   4       58.92       62.02      5.21 o
   4   5   4       23.84       22.75      2.79 o
   5   5   4       62.83       65.64      3.67 o
   6   5   4       17.80       19.43      2.52 o
   7   5   4       31.59       35.09      2.35 o
   8   5   4      143.81      147.81      5.19 o
   9   5   4       11.43       11.23      2.20 o
  10   5   4       15.07       15.70      2.43 o
  11   5   4      147.79      154.59      5.73 o
  12   5   4        3.41        3.64      2.16 o
  13   5   4       91.11       99.70      3.65 o
  14   5   4        1.43       -0.28      1.68 o
  15   5   4       13.78       14.42      2.17 o
  16   5   4       24.02       27.74      4.31 o
  17   5   4      133.94      156.42      6.73 o
  18   5   4       30.01       39.90      3.68 o
   1   6   4      203.12      206.10      8.64 o
   2   6   4       67.45       63.68      5.84 o
   3   6   4       21.65       29.18      7.37 o
   4   6   4        6.48        7.83      2.84 o
   5   6   4        9.93        9.23      3.14 o
   6   6   4       96.26      100.43      3.86 o
   7   6   4        4.75        0.95      1.87 o
   8   6   4        5.30        3.60      2.16 o
   9   6   4        9.21       13.26      2.67 o
  10   6   4       18.87       17.02      2.87 o
   2   0   5     1487.66     1753.26     16.68 o
   4   0   5      102.64      104.06      1.68 o
   6   0   5      201.25      208.25      2.74 o
   8   0   5      343.94      396.60     25.29 o
  10   0   5      272.96      287.23      5.49 o
  12   0   5      581.55      571.19      9.70 o
  14   0   5      479.56      522.42      9.24 o
  16   0   5     1189.35     1172.95     19.31 o
  18   0   5      761.27      780.51     13.70 o
  20   0   5      872.40      881.33     15.18 o
  22   0   5       10.16       12.10      2.62 o
  24   0   5      183.51      186.51      7.12 o
  26   0   5      485.95      480.92      9.61 o
  28   0   5      456.28      450.28      9.43 o
   0   1   5     1606.78     1715.02     20.61 o
   1   1   5      109.64      117.52      1.31 o
   2   1   5      361.23      365.58      3.25 o
   3   1   5      109.94      112.68      1.50 o
   4   1   5      128.28      126.50      1.49 o
   5   1   5      104.59      107.73      1.27 o
   6   1   5      419.10      465.01      4.27 o
   7   1   5      171.58      191.51      1.88 o
   8   1   5      142.32      162.42      1.73 o
   9   1   5      224.99      231.64      2.40 o
  10   1   5       66.02       62.67      1.28 o
  11   1   5      192.67      188.32      2.96 o
  12   1   5      420.98      409.29      5.32 o
  13   1   5      590.78      580.96      7.16 o
  14   1   5       63.07       66.38      2.13 o
  15   1   5      124.90      125.02      2.83 o
  16   1   5      264.86      255.51      3.96 o
  17   1   5       76.96       81.67      2.28 o
  18   1   5      489.09      492.41      6.82 o
  19   1   5      166.44      171.90      3.65 o
  20   1   5      108.97      104.29      2.84 o
  21   1   5      448.86      452.24      6.42 o
  22   1   5      143.69      151.79      3.29 o
  23   1   5       38.93       43.66      4.33 o
  24   1   5        2.83        3.23      1.65 o
  25   1   5       26.77       28.87      2.01 o
  26   1   5       73.18       77.90      3.11 o
  27   1   5      104.23       99.42      2.90 o
  28   1   5       36.80       33.81      3.49 o
   1   2   5       65.49       56.67      2.70 o
   2   2   5       52.21       55.03      2.78 o
   3   2   5      248.97      247.97      3.69 o
   4   2   5      339.17      345.36      4.01 o
   5   2   5       82.65       84.92      2.32 o
   6   2   5       87.58       84.43      0.89 o
   7   2   5       91.53       87.46      1.14 o
   8   2   5       25.78       18.92      0.65 o
   9   2   5       95.98      102.61      1.42 o
  10   2   5       30.26       25.81      1.03 o
  11   2   5      237.95      230.28      4.33 o
  12   2   5      189.68      198.32      2.84 o
  13   2   5      346.69      347.63      4.23 o
  14   2   5        2.49        2.75      1.31 o
  15   2   5       11.95       11.66      1.33 o
  16   2   5        0.13       -0.32      1.30 o
  17   2   5       36.11       41.45      1.75 o
  18   2   5       35.43       32.86      1.87 o
  19   2   5       48.76       53.18      2.40 o
  20   2   5       65.66       65.51      3.54 o
  21   2   5        5.67        5.43      1.40 o
  22   2   5       21.29       22.79      2.03 o
  23   2   5       44.32       45.42      2.31 o
  24   2   5       37.59       40.52      1.89 o
  25   2   5       38.40       35.55      2.22 o
  26   2   5      127.41      130.90      3.67 o
  27   2   5       40.74       43.06      2.36 o
   0   3   5      457.45      486.91     12.96 o
   1   3   5      147.27      155.94      4.82 o
   2   3   5       63.32       73.60      3.79 o
   3   3   5      120.94      120.15      4.57 o
   4   3   5      217.94      213.70      5.98 o
   5   3   5      225.31      209.16      3.05 o
   6   3   5      122.88      119.51      1.85 o
   7   3   5       22.09       23.29      0.83 o
   8   3   5      324.06      292.49      4.98 o
   9   3   5      152.08      141.22      3.78 o
  10   3   5      103.02      103.00      2.82 o
  11   3   5       14.97       13.05      1.36 o
  12   3   5       90.28       85.93      1.86 o
  13   3   5      224.90      213.18      4.09 o
  14   3   5      506.11      491.91      6.29 o
  15   3   5        0.43        0.72      1.00 o
  16   3   5      169.30      149.51      2.90 o
  17   3   5       68.33       67.35      2.83 o
  18   3   5       18.18       15.57      2.68 o
  19   3   5       11.04       13.20      1.67 o
  20   3   5       53.38       46.74      2.00 o
  21   3   5       16.40       19.70      3.78 o
  22   3   5       26.18       23.37      2.06 o
  23   3   5       13.92       24.86      5.45 o
  24   3   5        6.93        1.51      1.62 o
  25   3   5       25.65       25.53      2.64 o
   1   4   5       60.32       62.24      3.50 o
   2   4   5        1.60        1.34      2.42 o
   3   4   5       18.54       23.27      2.96 o
   4   4   5      172.91      150.46      5.84 o
   5   4   5      333.26      347.28      7.03 o
   6   4   5       81.98       78.08      3.11 o
   7   4   5      194.25      181.61      4.25 o
   8   4   5       43.43       41.92      5.21 o
   9   4   5      126.35      122.85      2.65 o
  10   4   5        8.56        7.05      1.47 o
  11   4   5      314.60      292.16      9.56 o
  12   4   5        3.58        3.73      1.47 o
  13   4   5       99.32      100.38      2.65 o
  14   4   5       21.04       22.67      1.83 o
  15   4   5       74.79       68.52      3.62 o
  16   4   5        4.78        4.83      1.97 o
  17   4   5      165.47      158.78      3.69 o
  18   4   5       76.38       75.98      3.47 o
  19   4   5      138.40      128.37      4.85 o
  20   4   5       29.83       21.47      3.32 o
  21   4   5       11.20        9.71      3.53 o
  22   4   5       41.78       45.77      3.59 o
   0   5   5      166.67      170.01      7.88 o
   1   5   5       40.13       36.16      4.19 o
   2   5   5      164.03      161.12      7.62 o
   3   5   5       46.09       44.36      4.96 o
   4   5   5       36.58       38.78      4.22 o
   5   5   5       38.10       39.39      3.83 o
   6   5   5       89.15       81.89      3.16 o
   7   5   5       24.93       20.58      2.62 o
   8   5   5       61.33       69.15      3.95 o
   9   5   5      182.65      172.36      4.58 o
  10   5   5      197.98      206.55      5.08 o
  11   5   5        7.35        9.32      2.39 o
  12   5   5      136.24      133.10      3.88 o
  13   5   5       62.03       63.44      3.91 o
  14   5   5       69.43       78.68      3.16 o
  15   5   5       12.55       20.25      8.79 o
  16   5   5       45.12       43.06      3.68 o
  17   5   5       30.03       21.85      3.95 o
   1   6   5       65.47       60.20      3.77 o
   2   6   5       29.27       34.06      2.68 o
   3   6   5        1.01        2.51      2.09 o
   4   6   5       46.50       46.10      2.76 o
   5   6   5       15.03       11.88      2.38 o
   6   6   5        7.47        5.81      2.56 o
   7   6   5       41.89       47.55     14.56 o
   0   0   6     1733.09     1760.22     26.68 o
   2   0   6      776.94      888.39      8.77 o
   4   0   6      537.95      541.87      5.78 o
   6   0   6       40.22       38.99      2.90 o
   8   0   6       93.31       96.17      3.22 o
  10   0   6      551.84      583.47      9.61 o
  12   0   6       24.16       28.18      2.62 o
  14   0   6     1829.65     1862.66     29.65 o
  16   0   6      709.11      672.77     14.74 o
  18   0   6      226.10      224.58      5.56 o
  20   0   6      734.48      730.37     12.94 o
  22   0   6       66.86       68.53      3.53 o
  24   0   6      209.90      211.07      5.79 o
  26   0   6      117.36      127.19      5.12 o
  28   0   6      172.65      183.09      5.21 o
   1   1   6        4.72        6.96      0.49 o
   2   1   6      216.24      260.60      2.45 o
   3   1   6      897.92      916.56      8.87 o
   4   1   6      382.29      431.13      3.78 o
   5   1   6      192.73      200.99      2.14 o
   6   1   6        4.15        2.03      0.62 o
   7   1   6       98.69      104.11      1.95 o
   8   1   6      175.14      189.02      2.48 o
   9   1   6      325.60      314.68      3.40 o
  10   1   6      218.02      229.63      3.06 o
  11   1   6      130.36      122.91      2.18 o
  12   1   6      602.31      566.38      7.00 o
  13   1   6      330.52      320.52      4.58 o
  14   1   6      185.27      181.11      3.23 o
  15   1   6      605.83      610.51      9.14 o
  16   1   6      237.44      241.23      3.88 o
  17   1   6       39.15       41.30      2.12 o
  18   1   6       65.67       66.49      3.01 o
  19   1   6        9.24       15.16      1.80 o
  20   1   6       89.63       93.53      2.55 o
  21   1   6       71.88       75.57      5.06 o
  22   1   6       74.39       75.54      3.14 o
  23   1   6       70.00       69.76      2.71 o
  24   1   6      270.97      261.01      4.84 o
  25   1   6      118.72      122.41      3.01 o
  26   1   6       39.25       49.31      2.26 o
  27   1   6        9.42        6.29      2.73 o
   0   2   6      312.03      299.87      9.91 o
   1   2   6      323.96      313.61      6.47 o
   2   2   6      465.68      423.52      8.09 o
   3   2   6       50.62       39.62      1.91 o
   4   2   6      239.16      241.09      3.02 o
   5   2   6      133.74      144.35      2.03 o
   6   2   6        6.57        6.65      0.48 o
   7   2   6     1208.10     1213.47     10.18 o
   8   2   6      958.45      934.22      8.03 o
   9   2   6      840.33      814.83     13.17 o
  10   2   6      249.93      249.10      5.61 o
  11   2   6      449.64      413.25      8.92 o
  12   2   6      130.09      122.57      2.82 o
  13   2   6        3.76        4.63      1.32 o
  14   2   6       67.97       64.35      1.82 o
  15   2   6      109.20      103.81      2.49 o
  16   2   6       28.70       27.56      1.50 o
  17   2   6       69.67       68.44      2.23 o
  18   2   6      108.28       96.21      2.52 o
  19   2   6       14.36       14.98      1.59 o
  20   2   6       21.89       21.63      1.70 o
  21   2   6       12.81       15.95      1.74 o
  22   2   6       36.94       32.77      1.86 o
  23   2   6       97.87       96.45      3.37 o
  24   2   6       59.78       59.95      2.64 o
  25   2   6       14.02        9.86      1.83 o
  26   2   6       51.20       56.41      2.42 o
   1   3   6      536.49      506.56     24.14 o
   2   3   6      544.03      513.33     43.96 o
   3   3   6      159.63      141.28     17.66 o
   4   3   6      900.12      768.99     85.64 o
   5   3   6       12.63       13.14      2.24 o
   6   3   6      610.66      568.85      6.06 o
   7   3   6       93.00       95.76      2.14 o
   8   3   6       48.76       45.43      2.41 o
   9   3   6       23.43       23.17      1.94 o
  10   3   6      156.19      160.98      2.48 o
  11   3   6      125.39      115.64      2.72 o
  12   3   6      246.71      226.94      3.28 o
  13   3   6      242.96      219.94      3.27 o
  14   3   6      132.64      137.34      2.59 o
  15   3   6       97.91       91.84      3.47 o
  16   3   6       32.54       34.27      3.84 o
  17   3   6        6.26        6.74      1.36 o
  18   3   6       22.43       27.90      2.84 o
  19   3   6       23.42       23.19      1.54 o
  20   3   6       35.75       39.22      3.31 o
  21   3   6        8.94       16.23      2.15 o
  22   3   6       52.66       57.84      3.86 o
  23   3   6       19.37       14.36      2.50 o
  24   3   6       31.49       32.24      2.69 o
   0   4   6      114.63      126.81      6.86 o
   1   4   6      436.09      403.99     10.04 o
   2   4   6        3.87        2.80      4.32 o
   3   4   6      109.38      101.25      4.40 o
   4   4   6      122.61      112.05      7.37 o
   5   4   6      121.25      125.63      4.63 o
   6   4   6       86.02       83.47      3.45 o
   7   4   6      435.47      407.99      7.23 o
   8   4   6      509.15      480.75      8.52 o
   9   4   6       30.70       38.27      3.09 o
  10   4   6       22.07       25.79      2.82 o
  11   4   6      306.60      299.47      6.38 o
  12   4   6      111.07      117.53      7.70 o
  13   4   6       81.17       80.10      3.83 o
  14   4   6       57.63       60.11      3.32 o
  15   4   6       41.04       43.05      2.80 o
  16   4   6       79.33       71.94      3.25 o
  17   4   6       26.09       24.13      3.71 o
  18   4   6      152.68      135.03      5.12 o
  19   4   6      279.96      272.90      7.28 o
  20   4   6        4.73        4.45      3.43 o
  21   4   6       21.25       17.91      3.94 o
   1   5   6       10.91        4.19      2.88 o
   2   5   6       26.28       20.84      3.32 o
   3   5   6       22.75       15.37      4.40 o
   4   5   6       67.84       64.19      9.66 o
   5   5   6       14.37       14.35      5.08 o
   6   5   6      114.86      112.40      4.75 o
   7   5   6      109.88      106.81      7.26 o
   8   5   6      114.41      105.42      3.59 o
   9   5   6        9.09       14.37      2.57 o
  10   5   6       22.69       27.00      5.11 o
  11   5   6       46.85       44.27      3.88 o
  12   5   6       35.63       40.12      3.30 o
  13   5   6       40.45       57.90      3.12 o
  14   5   6       31.22       36.79      4.48 o
  15   5   6       90.06       93.07      4.72 o
   2   0   7      652.61      736.70     13.60 o
   4   0   7      116.90      124.13      5.84 o
   6   0   7      191.13      197.38      5.01 o
   8   0   7      120.66      125.44      2.61 o
  10   0   7      225.03      202.70     12.20 o
  12   0   7      295.92      293.16      6.10 o
  14   0   7      293.86      292.53      6.64 o
  16   0   7      585.57      561.97     11.05 o
  18   0   7      317.85      312.22      8.39 o
  20   0   7      292.44      294.36      9.40 o
  22   0   7      129.42      141.97      4.70 o
  24   0   7      179.29      181.83      5.03 o
  26   0   7       36.47       44.08      3.29 o
   0   1   7      112.34      107.80      1.72 o
   1   1   7       51.51       57.15      0.89 o
   2   1   7      107.77      111.64      1.41 o
   3   1   7      704.39      725.57      5.76 o
   4   1   7       74.89       82.10      1.60 o
   5   1   7      190.82      179.54      2.67 o
   6   1   7      275.68      259.34      3.61 o
   7   1   7       18.40       20.36      0.94 o
   8   1   7      196.75      173.11      2.50 o
   9   1   7      211.96      209.59      3.23 o
  10   1   7      173.44      170.44      2.72 o
  11   1   7      462.42      438.29      5.88 o
  12   1   7      382.58      376.28      5.32 o
  13   1   7       86.19       80.31      3.67 o
  14   1   7        6.67        5.46      1.39 o
  15   1   7      324.07      310.99      5.25 o
  16   1   7       82.49       85.77      2.32 o
  17   1   7       69.93       68.68      2.32 o
  18   1   7      452.30      457.98      6.38 o
  19   1   7      100.04      104.50      2.99 o
  20   1   7       36.65       38.18      1.91 o
  21   1   7      233.62      248.63      5.61 o
  22   1   7       51.83       49.91      2.45 o
  23   1   7       97.33      105.22      2.95 o
  24   1   7       18.24       16.47      1.81 o
  25   1   7       17.12       16.12      2.17 o
  26   1   7       51.10       58.06      3.85 o
   1   2   7      615.92      576.25     10.69 o
   2   2   7      222.48      210.85      5.86 o
   3   2   7      147.96      145.02      3.37 o
   4   2   7       23.38       24.71      0.95 o
   5   2   7      204.58      201.10      3.39 o
   6   2   7      232.06      221.31      3.82 o
   7   2   7      185.36      163.73      3.35 o
   8   2   7      195.50      173.44      3.06 o
   9   2   7       47.24       42.54      1.60 o
  10   2   7      260.45      247.51      3.24 o
  11   2   7       73.57       73.40      1.74 o
  12   2   7        4.89        4.39      1.13 o
  13   2   7      264.10      244.64      4.46 o
  14   2   7       33.01       32.27      1.96 o
  15   2   7       20.54       20.42      2.64 o
  16   2   7      172.41      170.10      5.67 o
  17   2   7        0.62        2.81      1.69 o
  18   2   7       82.89       80.38      3.36 o
  19   2   7       85.20       76.61      2.44 o
  20   2   7       47.08       45.32      1.81 o
  21   2   7       33.07       45.44      3.92 o
  22   2   7       92.91      105.28      3.03 o
  23   2   7      120.30      123.18      3.01 o
  24   2   7       66.30       72.28      2.42 o
  25   2   7       64.95       68.64      3.01 o
   0   3   7       62.85       73.44      5.34 o
   1   3   7      532.61      521.99     10.42 o
   2   3   7      475.88      460.57     10.09 o
   3   3   7       70.54       76.74      4.04 o
   4   3   7      646.54      647.53     12.31 o
   5   3   7       24.06       22.33      2.69 o
   6   3   7      537.92      535.56     15.07 o
   7   3   7       53.77       64.15      4.11 o
   8   3   7      265.94      244.43      4.98 o
   9   3   7       33.19       35.44      2.81 o
  10   3   7      303.21      297.19      5.63 o
  11   3   7        3.90        2.10      1.14 o
  12   3   7       93.50       73.99      2.25 o
  13   3   7       39.45       35.57      3.45 o
  14   3   7      133.41      128.60      5.25 o
  15   3   7       90.30       84.47      2.38 o
  16   3   7       11.90       11.58      2.02 o
  17   3   7      106.02      101.74      3.11 o
  18   3   7       26.80       34.30      3.23 o
  19   3   7       24.28       36.41      3.58 o
  20   3   7       40.68       47.16      3.76 o
  21   3   7        1.58        0.64      2.70 o
  22   3   7       90.41       97.82      5.13 o
  23   3   7       29.37       35.94      3.68 o
   1   4   7      129.78      121.62      4.84 o
   2   4   7      152.94      151.45      5.48 o
   3   4   7      501.97      482.36     10.82 o
   4   4   7      428.28      418.85      7.42 o
   5   4   7        3.80        4.99      3.16 o
   6   4   7       46.86       41.16      3.07 o
   7   4   7       15.33       14.17      2.31 o
   8   4   7       39.95       52.13      3.12 o
   9   4   7       13.46       16.80      2.42 o
  10   4   7      138.83      140.19      5.91 o
  11   4   7      225.89      215.20     11.27 o
  12   4   7       35.38       47.96      4.75 o
  13   4   7      116.88      128.70      4.58 o
  14   4   7        9.63       13.63      3.12 o
  15   4   7       71.44       73.73      3.45 o
  16   4   7       19.45       16.57      2.83 o
  17   4   7       56.24       63.78      4.22 o
  18   4   7      100.61      106.58      6.10 o
  19   4   7       98.03       93.43      7.88 o
   0   5   7      146.15      132.15      7.37 o
   1   5   7       10.91        7.62      3.05 o
   2   5   7       10.62        8.92      3.14 o
   3   5   7        8.10       12.48      3.42 o
   4   5   7      105.53      113.52      5.11 o
   5   5   7       23.36       22.91      4.03 o
   6   5   7       22.57       25.36      6.10 o
   7   5   7       16.46       25.15      4.49 o
   8   5   7      134.97      134.86      4.03 o
   9   5   7      118.74      130.73      4.40 o
  10   5   7       18.94       21.61      2.73 o
  11   5   7       22.51       23.95      2.95 o
  12   5   7       15.52       14.40      2.54 o
  13   5   7       44.15       52.76      8.72 o
   0   0   8      188.28      188.82      5.59 o
   2   0   8       72.98       73.99      3.11 o
   4   0   8       57.82       70.23      2.32 o
   6   0   8       15.86       26.19      3.42 o
   8   0   8      261.55      234.59      4.29 o
  10   0   8      254.64      267.48      6.08 o
  12   0   8      390.16      397.93     12.71 o
  14   0   8      569.69      586.48     13.09 o
  16   0   8        4.31        1.79      1.77 o
  18   0   8       42.33       39.33      3.56 o
  20   0   8      127.23      125.63      5.34 o
  22   0   8       99.26      100.64      3.59 o
  24   0   8       78.33       85.04      3.58 o
   1   1   8       19.92       24.91      1.20 o
   2   1   8      124.19      116.21      1.41 o
   3   1   8      659.35      640.78      9.59 o
   4   1   8      260.17      245.92      4.00 o
   5   1   8      134.73      124.00      2.52 o
   6   1   8      571.16      534.80      7.08 o
   7   1   8      457.34      466.66      5.37 o
   8   1   8       49.52       58.47      1.74 o
   9   1   8      227.40      222.10      3.53 o
  10   1   8      302.15      295.11      3.85 o
  11   1   8       65.60       58.86      1.87 o
  12   1   8      353.61      347.68      5.04 o
  13   1   8      164.23      153.93      4.59 o
  14   1   8      127.10      129.57      5.06 o
  15   1   8      164.09      159.99      3.03 o
  16   1   8       76.86       78.80      3.74 o
  17   1   8      140.28      145.56      3.41 o
  18   1   8      206.04      211.07      3.74 o
  19   1   8       91.25       95.09      2.86 o
  20   1   8       17.42       18.82      2.46 o
  21   1   8        1.46        3.51      1.50 o
  22   1   8      149.41      148.74      4.48 o
  23   1   8       98.26       95.36      4.90 o
  24   1   8       38.33       41.31      2.29 o
  25   1   8       49.55       52.15      3.89 o
   0   2   8      174.21      168.74      7.37 o
   1   2   8      962.31      944.35     16.44 o
   2   2   8     1274.70     1262.99     21.90 o
   3   2   8      453.95      441.36      7.05 o
   4   2   8      352.94      356.94      5.25 o
   5   2   8      483.37      475.71      8.47 o
   6   2   8       38.75       35.29      1.05 o
   7   2   8      571.41      566.45     11.00 o
   8   2   8      753.56      740.38      7.95 o
   9   2   8      125.95      126.24      2.23 o
  10   2   8       29.68       38.67      1.33 o
  11   2   8      123.46      115.50      2.12 o
  12   2   8        8.94       10.15      1.15 o
  13   2   8       53.55       52.26      2.20 o
  14   2   8       38.95       36.28      1.53 o
  15   2   8       73.86       71.00      2.97 o
  16   2   8       42.46       38.63      5.87 o
  17   2   8      325.16      295.18      5.65 o
  18   2   8      131.96      121.07      3.37 o
  19   2   8        9.01       11.91      1.66 o
  20   2   8       12.21       23.58      7.48 o
  21   2   8      110.49      112.82      3.59 o
  22   2   8       15.24       14.25      2.24 o
  23   2   8       44.41       37.93      3.58 o
   1   3   8      308.87      287.90      9.28 o
   2   3   8      587.89      604.50     15.50 o
   3   3   8      319.74      330.14      8.21 o
   4   3   8      186.80      171.83      4.84 o
   5   3   8       49.72       45.22      3.05 o
   6   3   8      724.00      701.21     10.95 o
   7   3   8       51.94       49.48      2.87 o
   8   3   8       83.84       86.66      4.01 o
   9   3   8       11.80       13.32      2.42 o
  10   3   8       66.78       62.97      3.16 o
  11   3   8       49.22       42.33      2.80 o
  12   3   8      158.96      142.27      6.52 o
  13   3   8      137.71      130.65      4.34 o
  14   3   8       47.60       45.73      2.80 o
  15   3   8       10.18       13.66      2.20 o
  16   3   8       15.44       17.41      3.94 o
  17   3   8       50.96       74.32      4.45 o
  18   3   8      133.01      119.99      5.49 o
  19   3   8       24.85       30.26      5.72 o
  20   3   8       59.26       63.55      5.46 o
  21   3   8       30.18       27.43      4.08 o
   0   4   8      162.03      135.45      7.62 o
   1   4   8      154.30      135.96      5.30 o
   2   4   8      173.46      163.08      5.98 o
   3   4   8       70.18       78.12      4.22 o
   4   4   8       42.06       48.91      2.99 o
   5   4   8      124.64      127.61      4.22 o
   6   4   8       49.91       45.47      3.27 o
   7   4   8       37.43       33.52      2.76 o
   8   4   8       44.92       36.36      2.93 o
   9   4   8       12.49        7.24      2.58 o
  10   4   8       13.08       15.23      2.66 o
  11   4   8       58.09       61.26      7.79 o
  12   4   8       60.01       61.82      3.21 o
  13   4   8       63.40       58.68      3.13 o
  14   4   8       29.50       41.39      4.00 o
  15   4   8        7.43        7.02      2.78 o
  16   4   8       18.37       15.70      3.27 o
  17   4   8       51.79       60.27      4.82 o
   1   5   8        4.09        6.35      3.32 o
   2   5   8       39.20       44.47      5.84 o
   3   5   8       38.14       48.85      5.84 o
   4   5   8       42.63       45.47      5.46 o
   5   5   8      101.02      106.55      3.92 o
   6   5   8      165.69      161.06      6.57 o
   7   5   8       48.53       39.50      3.10 o
   8   5   8       65.33       60.16      3.43 o
   9   5   8       59.73       66.35      5.82 o
   2   0   9      142.32      130.84      3.10 o
   4   0   9      883.34      797.37     10.74 o
   6   0   9      544.65      506.77      7.65 o
   8   0   9      694.22      720.51     10.07 o
  10   0   9     1194.03     1149.83     19.12 o
  12   0   9     1635.71     1610.25     26.41 o
  14   0   9       66.25       65.02      2.78 o
  16   0   9      266.59      268.73      6.33 o
  18   0   9       50.94       59.23      3.18 o
  20   0   9       53.82       62.36      3.42 o
  22   0   9      170.84      172.61      4.94 o
   0   1   9       66.11       82.15      2.92 o
   1   1   9      510.65      485.71      5.12 o
   2   1   9       15.28       18.15      1.04 o
   3   1   9       96.13      110.92      1.86 o
   4   1   9      114.77      108.81      2.11 o
   5   1   9       67.87       67.60      2.72 o
   6   1   9      123.86      143.92      2.60 o
   7   1   9      880.56      854.97      9.12 o
   8   1   9      310.05      301.90      4.35 o
   9   1   9       29.16       28.55      1.60 o
  10   1   9       24.51       28.53      1.53 o
  11   1   9      139.71      128.77      2.36 o
  12   1   9       72.13       69.18      2.23 o
  13   1   9       79.71       75.39      3.31 o
  14   1   9        0.43        2.63      1.49 o
  15   1   9      102.51       96.31      2.56 o
  16   1   9       16.19       20.78      2.64 o
  17   1   9      225.23      224.90      4.09 o
  18   1   9       27.05       31.09      1.82 o
  19   1   9       71.63       70.71      2.33 o
  20   1   9       10.50        8.39      1.60 o
  21   1   9       89.34       89.94      3.70 o
  22   1   9       26.95       24.59      2.20 o
  23   1   9       15.32       11.15      1.75 o
   1   2   9      103.12      101.38      7.24 o
   2   2   9      139.31      136.89      8.89 o
   3   2   9      169.97      171.66      4.30 o
   4   2   9       20.99       22.95      2.47 o
   5   2   9      165.12      175.92      4.25 o
   6   2   9      174.99      180.74      8.04 o
   7   2   9       62.18       59.39      4.62 o
   8   2   9       47.07       43.59      1.70 o
   9   2   9        0.41        1.02      1.23 o
  10   2   9       21.73       26.10      1.56 o
  11   2   9      418.61      385.59      5.44 o
  12   2   9        1.69        2.90      1.35 o
  13   2   9       42.24       47.84      1.87 o
  14   2   9      126.73      114.13      2.83 o
  15   2   9       69.23       72.37      2.71 o
  16   2   9       74.68       76.65      6.13 o
  17   2   9       19.01       17.68      2.26 o
  18   2   9        9.27       15.35      2.36 o
  19   2   9        5.28        8.69      3.56 o
  20   2   9       24.40       22.42      3.54 o
  21   2   9        7.52        5.75      5.08 o
   0   3   9      474.34      460.48     13.72 o
   1   3   9      167.48      171.70      6.17 o
   2   3   9      322.57      320.76      8.24 o
   3   3   9       54.80       59.64      3.61 o
   4   3   9       55.17       53.13      4.62 o
   5   3   9       26.27       27.58      3.03 o
   6   3   9      143.60      149.84      5.12 o
   7   3   9      259.56      251.08      7.61 o
   8   3   9        9.11       10.52      2.61 o
   9   3   9       61.01       55.67      3.48 o
  10   3   9        4.41        5.27      2.20 o
  11   3   9        9.66       10.43      2.52 o
  12   3   9      106.51       95.38      4.23 o
  13   3   9       18.97       20.33      3.71 o
  14   3   9        4.50        7.58      2.32 o
  15   3   9       32.66       31.37      2.84 o
  16   3   9       18.47       18.07      3.23 o
  17   3   9       34.43       44.37      5.34 o
  18   3   9       35.32       43.64      8.89 o
  19   3   9        4.20        8.13      4.32 o
   1   4   9      254.59      272.90     12.45 o
   2   4   9       79.47       63.40      5.72 o
   3   4   9      212.27      226.43     10.67 o
   4   4   9      257.40      257.18      7.10 o
   5   4   9       14.13       26.48      6.06 o
   6   4   9        4.21        3.66      2.74 o
   7   4   9      123.59      127.98      4.00 o
   8   4   9       76.28       84.21      5.05 o
   9   4   9       25.08       31.91      3.63 o
  10   4   9       16.77       13.31      2.65 o
  11   4   9       19.47       27.02      3.45 o
  12   4   9      104.11      113.41      4.20 o
  13   4   9       40.54       46.40      6.14 o
  14   4   9       60.08       64.87      6.69 o
   1   5   9       39.71       51.59      6.10 o
   0   0  10       84.58       71.72      2.99 o
   2   0  10        2.84        7.74      1.53 o
   4   0  10      168.58      140.48      3.35 o
   6   0  10       30.63       22.92      2.89 o
   8   0  10     1223.35     1190.67     16.06 o
  10   0  10       23.46       30.15      3.30 o
  12   0  10      758.53      802.03     14.64 o
  14   0  10        8.32        9.00      1.95 o
  16   0  10        9.80       10.66      2.80 o
  18   0  10      118.81      122.20      6.23 o
  20   0  10        1.09        2.93      2.78 o
   1   1  10       74.75       69.49      1.50 o
   2   1  10       20.57       23.33      2.14 o
   3   1  10      289.46      272.99      3.28 o
   4   1  10      225.96      228.69      4.60 o
   5   1  10        5.40        6.93      1.22 o
   6   1  10      327.68      309.96      4.06 o
   7   1  10       82.28       86.87      2.01 o
   8   1  10       16.58       19.39      1.61 o
   9   1  10      146.31      137.91      3.19 o
  10   1  10      309.14      305.29      4.06 o
  11   1  10       21.23       19.64      1.95 o
  12   1  10      151.00      140.75      3.09 o
  13   1  10      197.05      198.42      4.84 o
  14   1  10       37.51       35.19      2.97 o
  15   1  10      156.67      151.59      3.22 o
  16   1  10      252.43      258.18      5.03 o
  17   1  10      197.84      221.26      6.51 o
  18   1  10      375.47      374.65      6.97 o
  19   1  10       42.07       47.08      2.64 o
  20   1  10      117.42      121.57      3.52 o
   0   2  10        4.58        6.86      5.34 o
   1   2  10      163.26      163.41      4.85 o
   2   2  10       55.48       53.43      7.65 o
   3   2  10      125.58      125.06      3.81 o
   4   2  10      282.22      271.38      5.54 o
   5   2  10      234.36      232.30      5.34 o
   6   2  10      117.81      115.69      3.58 o
   7   2  10       13.60       14.59      2.38 o
   8   2  10       64.51       68.98      2.95 o
   9   2  10       13.38       13.21      2.38 o
  10   2  10       11.22       11.83      2.09 o
  11   2  10       68.94       70.61      3.24 o
  12   2  10       11.17       16.33      4.57 o
  13   2  10      177.14      185.75      7.79 o
  14   2  10       68.50       61.84      2.50 o
  15   2  10      159.66      154.42      6.48 o
  16   2  10        4.07        3.10      2.60 o
  17   2  10       62.87       53.77      3.59 o
  18   2  10       97.85      107.55      4.49 o
  19   2  10      111.51      117.21      7.50 o
   1   3  10      130.91      130.62      7.12 o
   2   3  10       85.13       97.18      4.48 o
   3   3  10      220.59      218.79      5.22 o
   4   3  10        0.38        3.24      2.17 o
   5   3  10       55.15       58.38      3.94 o
   6   3  10      112.74      113.64      6.48 o
   7   3  10       70.79       73.18      3.46 o
   8   3  10       39.73       48.96      6.09 o
   9   3  10        8.32        7.49      2.43 o
  10   3  10      219.55      226.64      5.02 o
  11   3  10       51.81       61.01      3.27 o
  12   3  10       52.61       55.73      4.27 o
  13   3  10       74.37       89.92      4.92 o
  14   3  10       26.91       30.92      4.09 o
  15   3  10        4.58        5.81      3.24 o
  16   3  10       39.37       44.75      5.34 o
   0   4  10       14.41        3.05      4.83 o
   1   4  10       70.30       81.27      4.67 o
   2   4  10      166.68      145.41      4.45 o
   3   4  10      203.93      199.99      6.89 o
   4   4  10       59.44       65.18      3.90 o
   5   4  10        2.23        3.76      4.70 o
   6   4  10       11.23       14.25      2.57 o
   7   4  10        0.80        0.76      2.09 o
   8   4  10       12.77       13.94      2.61 o
   9   4  10       68.46       73.74      3.37 o
  10   4  10        8.60        7.10      2.50 o
   2   0  11      318.72      308.48      4.52 o
   4   0  11      108.98      104.43      5.33 o
   6   0  11      665.33      636.62     11.57 o
   8   0  11       81.50       89.02      3.56 o
  10   0  11       17.94       12.54      2.16 o
  12   0  11      648.54      632.24     12.31 o
  14   0  11      110.51      102.85      6.10 o
  16   0  11      142.23      153.55     11.31 o
  18   0  11       42.58       51.53      3.18 o
   0   1  11      559.33      561.25     11.20 o
   1   1  11      271.47      264.89      5.17 o
   2   1  11      351.50      347.97      5.93 o
   3   1  11       97.68       92.30      3.54 o
   4   1  11       13.81       14.16      1.93 o
   5   1  11       11.79       13.62      2.26 o
   6   1  11       47.40       51.29      6.12 o
   7   1  11      143.64      139.07      4.36 o
   8   1  11       97.75       96.33      3.24 o
   9   1  11      199.06      207.92      4.40 o
  10   1  11       15.16       16.94      2.66 o
  11   1  11       96.92       94.46      5.17 o
  12   1  11       64.25       54.58      4.70 o
  13   1  11       76.57       78.72      3.79 o
  14   1  11       24.79       25.78      3.18 o
  15   1  11       58.69       63.40      4.49 o
  16   1  11      191.08      182.61      5.80 o
  17   1  11       61.55       57.20      4.40 o
  18   1  11       63.80       62.59      7.50 o
   1   2  11       13.57       10.39      2.22 o
   2   2  11       51.39       54.69      3.24 o
   3   2  11       59.95       56.70      2.69 o
   4   2  11      128.98      129.53      3.70 o
   5   2  11      101.22      103.62      5.85 o
   6   2  11       84.12       83.06      3.36 o
   7   2  11      137.16      144.59      5.39 o
   8   2  11        4.69        3.72      2.19 o
   9   2  11       29.83       40.21      2.62 o
  10   2  11       52.79       57.84      5.71 o
  11   2  11        9.68        7.65      2.17 o
  12   2  11       17.08       16.43      2.49 o
  13   2  11       17.26       12.83      3.39 o
  14   2  11       21.03       38.51      3.22 o
  15   2  11       68.68       79.80      4.33 o
  16   2  11       10.69        5.82      3.18 o
   0   3  11      160.99      171.79      8.13 o
   1   3  11        6.72        8.51      3.68 o
   2   3  11       19.34       20.94      3.41 o
   3   3  11       69.23       70.24      4.22 o
   4   3  11       86.35       89.94      3.39 o
   5   3  11        2.36        1.56      1.98 o
   6   3  11       26.99       40.46      4.51 o
   7   3  11       80.33       93.39      3.88 o
   8   3  11       44.54       47.34      3.22 o
   9   3  11        3.89        8.28      2.39 o
  10   3  11      190.61      197.14      4.98 o
  11   3  11       12.47        6.48      2.63 o
  12   3  11       12.05        9.99      2.92 o
   0   0  12      246.07      253.11      8.13 o
   2   0  12      120.76      115.64      2.74 o
   4   0  12      244.39      242.06      8.12 o
   6   0  12      167.98      158.85      3.88 o
   8   0  12      243.72      234.69      6.99 o
  10   0  12       63.40       83.61      4.57 o
  12   0  12      413.98      407.88     12.96 o
  14   0  12       93.05      100.64      6.35 o
   1   1  12        7.09        4.02      1.95 o
   2   1  12       18.73       13.98      3.81 o
   3   1  12       59.65       67.51      2.93 o
   4   1  12        0.29        1.02      1.84 o
   5   1  12       96.87       96.03      3.05 o
   6   1  12       55.79       56.04      3.10 o
   7   1  12       42.72       47.12      6.25 o
   8   1  12       10.39       10.03      1.79 o
   9   1  12       25.31       31.55      2.26 o
  10   1  12       11.40        9.21      1.98 o
  11   1  12        8.69       11.28      2.50 o
  12   1  12       56.56       63.03      3.41 o
  13   1  12      137.50      150.88     17.28 o
  14   1  12       12.28        9.15      3.05 o
   0   2  12      330.52      325.14      7.34 o
   1   2  12       16.81       16.60      2.35 o
   2   2  12       25.12       31.77      3.81 o
   3   2  12       47.49       55.91      4.32 o
   4   2  12      115.52      112.81      4.58 o
   5   2  12       16.56       14.76      4.32 o
   6   2  12      224.74      241.04      5.25 o
   7   2  12        9.61        8.01      2.51 o
   8   2  12        2.30        2.61      2.09 o
   9   2  12       16.69       14.15      2.44 o
  10   2  12      106.38      108.60      4.29 o
  11   2  12       36.35       44.06      4.03 o
   1   3  12       45.64       36.24      3.66 o
   2   3  12        5.93        4.28      2.75 o
   3   3  12       79.90       74.07      3.84 o
   4   3  12        7.51        7.62      2.32 o
   5   3  12       24.01       16.97      3.41 o
   0   1  13       57.53       62.92      3.04 o
   3   1  13       21.27       22.63      4.62 o
   4   1  13       18.57       17.33      2.11 o
   5   1  13       34.46       43.93      5.32 o
   6   1  13       14.57       15.80      2.69 o
   7   1  13        6.13        8.62      1.98 o
   8   1  13      105.40      117.22      3.50 o
   1   2  13       13.43       21.16      2.32 o
   2   2  13       18.17       24.02      3.23 o
 
